# Supplementary material for: Transcriptome Sequencing Reveals the Virulence and Environmental Genetic Programs of Vibrio vulnificus Exposed to Host and Estuarine Conditions
Source: PLoS One. 2014 Dec 9;9(12):e114376. doi: 10.1371/journal.pone.0114376 (PMC4260858; doi:10.1371/journal.pone.0114376)
Supplement: S1 File — Significantly differentially expressed gene lists for CMCP6 and YJ016 (p<0.0001). (XLSX) [file pone.0114376.s006.xlsx]

## Sheet: CMCP6 HS relative to ASW
NP_Name	Chromosome	Product Description	Up/Down Expression	Log Fold Change	Log Counts per Million	P Value	P Exponential	FDR	FDR Exponential
NP_759045.1	1	TRAP-type_C4-dicarboxylate_transport_system,_large_permease	-	-4.13867	4.96042	2.16691	-7	6.86138	-6
NP_759046.1	1	TRAP-type_C4-dicarboxylate_transport_system,_small_permease	-	-5.63993	5.39152	4.23494	-10	1.10295	-7
NP_759047.1	1	TRAP-type_C4-dicarboxylate_transport_system,_periplasmic_component	-	-6.54286	7.10112	6.40527	-10	1.32072	-7
NP_759055.1	1	methyl-accepting_chemotaxis_protein	-	-3.64754	7.50931	5.53893	-5	6.03294	-4
NP_759138.1	1	hypothetical_protein_VV1_0127	+	5.57719	8.94827	2.71007	-7	7.85211	-6
NP_759158.1	1	ferrous_iron_transport_protein_C	+	3.88941	5.30574	3.71856	-6	6.34015	-5
NP_759159.1	1	ferrous_iron_transport_protein_B	+	4.11071	10.306	6.47237	-5	6.80447	-4
NP_759199.1	1	heat_shock_protein_90	+	6.24355	11.0552	5.41662	-6	8.69996	-5
NP_759201.2	1	transmembrane_regulatory_protein_ToxS	+	3.25133	5.06396	2.34698	-5	2.94736	-4
NP_759210.1	1	short_chain_dehydrogenase	-	-4.50936	7.53387	1.93502	-6	3.74582	-5
NP_759211.1	1	thioredoxin	+	4.10417	8.53335	8.45774	-5	8.38773	-4
NP_759245.1	1	hypothetical_protein_VV1_0235	-	-4.64719	7.10462	1.63939	-6	3.27361	-5
NP_759248.1	1	hypothetical_protein_VV1_0238	-	-3.96595	5.69774	3.75733	-7	1.02816	-5
NP_759253.1	1	hypothetical_protein_VV1_0244	+	8.17822	10.6	7.81527	-10	1.42074	-7
NP_759254.1	1	hypothetical_protein_VV1_0245	-	-4.33953	6.00434	6.28812	-7	1.49867	-5
NP_759266.2	1	ribose-phosphate_pyrophosphokinase	+	3.4901	5.17934	3.82064	-6	6.48923	-5
NP_759329.2	1	Curlin_genes_transcriptional_activator	-	-6.09002	8.94585	4.62599	-8	2.03649	-6
NP_759331.1	1	xanthine-guanine_phosphoribosyltransferase	+	2.9551	5.25717	3.14925	-5	3.76297	-4
NP_759354.1	1	molecular_chaperone_DnaJ	+	5.99408	10.1556	7.05037	-7	1.65367	-5
NP_759355.1	1	molecular_chaperone_DnaK	+	7.10675	13.8337	5.46458	-8	2.28533	-6
NP_759374.2	1	hypothetical_protein_VV1_0377	-	-4.76459	6.76486	8.8473	-8	3.34605	-6
NP_759408.1	1	Kef-type_K+_transport_system_NAD-binding_protein	-	-4.66027	8.10444	2.66849	-6	4.8882	-5
NP_759411.1	1	sodium/alanine_symporter	-	-7.63662	11.2568	1.50771	-10	5.56973	-8
NP_759433.1	1	scaffold_protein	-	-4.20383	8.36096	1.01079	-4	9.63609	-4
NP_759435.2	1	iron-sulfur_cluster_assembly_transcription_factor_IscR	-	-3.95883	7.12531	7.29225	-6	1.11088	-4
NP_759474.1	1	ATP-dependent_chaperone_ClpB	+	6.2919	11.9956	3.12928	-6	5.57113	-5
NP_759488.1	1	beta-hexosaminidase	+	4.49648	6.37481	1.58429	-5	2.11541	-4
NP_759493.1	1	carbon_starvation_protein_A	+	6.304	9.04917	2.16547	-5	2.77444	-4
NP_759505.1	1	sodium-dependent_phosphate_transporter	-	-5.54923	5.91489	1.32955	-9	1.90126	-7
NP_759513.1	1	hypothetical_protein_VV1_0522	-	-3.1339	6.07096	5.08554	-5	5.5941	-4
NP_759532.1	1	autonomous_glycyl_radical_cofactor_GrcA	+	6.24753	12.8965	3.83982	-5	4.45698	-4
NP_759542.1	1	hypothetical_protein_VV1_0552	+	4.01782	5.46453	1.32429	-7	4.44741	-6
NP_759543.1	1	glutamate_synthase	+	6.60224	10.2569	9.79866	-6	1.42418	-4
NP_759544.1	1	glutamate_synthase_subunit_beta	+	4.91672	6.34042	9.18575	-6	1.34836	-4
NP_759678.1	1	ribosome_hibernation_protein_YhbH	-	-4.5329	11.1859	1.38248	-5	1.9092	-4
NP_759681.1	1	phosphocarrier_protein,_nitrogen_regulation_associated	-	-3.26871	3.52538	2.19835	-5	2.80037	-4
NP_759692.1	1	hypothetical_protein_VV1_0709	-	-3.93227	7.94788	4.93805	-5	5.51518	-4
NP_759697.1	1	hypothetical_protein_VV1_0714	-	-5.72884	9.11212	1.02886	-7	3.70807	-6
NP_759703.1	1	hypothetical_protein_VV1_0721	-	-5.28668	5.63229	1.49096	-10	5.56973	-8
NP_759709.1	1	uroporphyrin-III_C-methyltransferase	-	-4.27871	5.63356	1.86923	-8	1.15087	-6
NP_759745.1	1	hypothetical_protein_VV1_0766	-	-3.22847	3.53144	1.99742	-5	2.58905	-4
NP_759769.1	1	hypothetical_protein_VV1_0792	-	-4.66202	3.52363	5.38209	-7	1.32549	-5
NP_759770.2	1	hypothetical_protein_VV1_0793	-	-4.58925	8.82332	5.10769	-6	8.26364	-5
NP_759887.1	1	hypothetical_protein_VV1_0912	-	-4.23231	9.3537	3.01748	-5	3.65478	-4
NP_759912.1	1	aminopeptidase	-	-2.89811	2.46053	8.81267	-5	8.62397	-4
NP_759913.1	1	ATP-dependent_DNA_helicase_RecQ	-	-3.50589	5.7324	2.92887	-6	5.29946	-5
NP_759934.1	1	transposase_and_inactivated_derivatives	-	-5.17566	3.90114	4.87714	-8	2.07888	-6
NP_759948.1	1	hypothetical_protein_VV1_0985	-	-7.95897	11.0771	7.08155	-10	1.36489	-7
NP_759957.1	1	heat_shock_protein_A	+	6.57459	10.3203	1.42251	-5	1.94629	-4
NP_759986.1	1	cyclohexadienyl_dehydratase	-	-4.01621	9.32016	4.99063	-5	5.53086	-4
NP_759987.1	1	transporter	-	-3.27725	6.51684	6.20452	-5	6.59583	-4
NP_760047.1	1	chromosome_segregation_ATPase	-	-4.04087	5.65349	8.01214	-8	3.10454	-6
NP_760066.1	1	universal_stress_protein_UspB	-	-3.80156	9.15973	8.4908	-5	8.40172	-4
NP_760088.1	1	glyceraldehyde-3-phosphate_dehydrogenase	+	3.12538	5.66126	3.0305	-5	3.66055	-4
NP_760106.1	1	flagellar_basal_body_protein_FliL	-	-3.62857	6.93911	3.08725	-5	3.69886	-4
NP_760160.1	1	methyl-accepting_chemotaxis_protein	-	-3.2511	5.80902	1.58353	-5	2.11541	-4
NP_760167.1	1	acetyl-CoA_synthetase	-	-3.33629	6.72751	5.96295	-5	6.40043	-4
NP_760169.2	1	signal_transduction_protein	-	-4.1055	5.3064	3.8417	-8	1.89491	-6
NP_760172.1	1	sodium:solute_symporter_family_protein	-	-6.77177	9.03946	7.46681	-9	6.063	-7
NP_760173.1	1	hypothetical_protein_VV1_1244	-	-11.1322	8.69494	3.87948	-10	1.10295	-7
NP_760188.1	1	co-chaperonin_GroES	+	7.3439	10.753	2.27999	-5	2.87954	-4
NP_760189.1	1	molecular_chaperone_GroEL	+	5.9663	12.9549	2.8589	-5	3.48173	-4
NP_760244.1	1	hypothetical_protein_VV1_1317	-	-4.61929	10.1547	9.28555	-5	8.98752	-4
NP_760273.1	1	hypothetical_protein_VV1_1347	-	-4.82064	7.16059	3.40282	-7	9.54729	-6
NP_760323.1	1	thymidylate_kinase	-	-3.72051	5.07633	1.10392	-6	2.3641	-5
NP_760333.1	1	hypothetical_protein_VV1_1420	-	-4.60625	11.2568	1.11209	-5	1.59028	-4
NP_760334.1	1	GGDEF_domain-containing_protein	-	-4.60589	8.94896	3.93982	-6	6.61561	-5
NP_760370.1	1	ATPase	-	-4.34321	12.6268	2.57402	-5	3.17845	-4
NP_760371.1	1	hypothetical_protein_VV1_1458	-	-4.53702	8.81632	1.62195	-5	2.15919	-4
NP_760379.1	1	arginine_deiminase	-	-4.3547	7.58544	7.8442	-6	1.18277	-4
NP_760394.2	1	PTS_system_cellobiose-specific_transporter_subunit_IIB	+	4.71728	4.16965	4.15609	-5	4.7607	-4
NP_760395.1	1	PTS_system_cellobiose-specific_transporter_subunit_IIC	+	3.91693	5.22839	2.03904	-5	2.6353	-4
NP_760396.1	1	PTS_system_cellobiose-specific_transporter_subunit_IIA	+	5.28141	4.56078	9.65334	-7	2.15042	-5
NP_760400.1	1	DNA_binding_3-demethylubiquinone-9_3-methyltransferase_domain-containing_protein	-	-5.29793	8.85357	6.02238	-7	1.44309	-5
NP_760401.1	1	HD-GYP_domain-containing_protein	-	-4.02828	7.67443	1.92541	-5	2.50303	-4
NP_760408.1	1	flavoprotein	-	-5.43342	8.17144	2.61597	-7	7.67987	-6
NP_760409.1	1	methyl-accepting_chemotaxis_protein	-	-5.25348	8.56175	1.02439	-6	2.24808	-5
NP_760423.1	1	pyrroline-5-carboxylate_reductase	+	3.47252	6.02175	3.33855	-5	3.95717	-4
NP_760434.1	1	cytochrome_c_oxidase_subunit_I	-	-6.28892	9.50511	1.20923	-8	8.64597	-7
NP_760451.1	1	hypothetical_protein_VV1_1554	-	-7.80246	12.8534	3.3209	-9	3.88765	-7
NP_760463.1	1	GTPase_Era	-	-4.05054	8.39743	3.51336	-5	4.10943	-4
NP_760464.1	1	DNA_repair_protein_RecO	-	-3.70751	4.2419	8.95936	-7	2.02637	-5
NP_760474.1	1	nucleoside_triphosphate_pyrophosphohydrolase	-	-3.62917	7.07952	2.78716	-5	3.40372	-4
NP_760483.1	1	hypothetical_protein_VV1_1587	-	-4.62518	12.0627	1.26725	-5	1.77775	-4
NP_760494.2	1	oxaloacetate_decarboxylase_subunit_gamma	+	4.58882	8.36008	8.286	-6	1.23676	-4
NP_760495.1	1	oxaloacetate_decarboxylase	+	4.84243	9.02601	1.69972	-6	3.37886	-5
NP_760496.1	1	oxaloacetate_decarboxylase_subunit_beta	+	3.72396	7.98626	6.69955	-5	6.95506	-4
NP_760548.1	1	Nitrogen_regulatory_protein_P-II	+	6.73403	9.81265	1.0737	-5	1.54536	-4
NP_760573.1	1	hypothetical_protein_VV1_1684	-	-4.68113	6.66426	2.31026	-7	7.11207	-6
NP_760607.1	1	C-di-GMP_phosphodiesterase_A-like_protein	-	-5.05682	9.9584	1.23966	-6	2.556	-5
NP_760628.1	1	long-chain-fatty-acid--CoA_ligase	-	-6.64862	10.7106	6.19462	-9	5.72099	-7
NP_760629.1	1	AraC_family_transcriptional_regulator	-	-5.06191	8.27652	1.20844	-6	2.50327	-5
NP_760630.1	1	Flp_pilus_assembly_protein	-	-6.07326	9.78875	2.43515	-7	7.29394	-6
NP_760631.2	1	ABC_transporter_permease	-	-5.84809	7.2278	8.72302	-9	6.78407	-7
NP_760632.1	1	ATPase_with_chaperone_activity,_associated_with_Flp_pilus_assembly	-	-5.82552	7.54378	5.54987	-9	5.34838	-7
NP_760633.1	1	Flp_pilus_assembly_protein_CpaB	-	-5.97762	5.29195	3.62947	-13	9.9128	-10
NP_760634.1	1	type_II/IV_secretion_system_secretin_RcpA/CpaC	-	-4.99173	6.86273	9.87644	-8	3.59843	-6
NP_760635.1	1	hypothetical_protein_VV1_1750	-	-5.25938	5.89095	4.47848	-10	1.10295	-7
NP_760636.1	1	hypothetical_protein_VV1_1751	-	-4.9993	6.06546	7.42999	-9	6.063	-7
NP_760637.1	1	hypothetical_protein_VV1_1752	-	-5.57501	6.76354	4.06029	-9	4.18588	-7
NP_760638.1	1	hypothetical_protein_VV1_1753	-	-5.42771	7.20034	3.09749	-8	1.64889	-6
NP_760639.2	1	type_II/IV_secretion_system_ATPase_TadZ/CpaE	-	-4.7893	7.9544	1.05135	-6	2.29588	-5
NP_760640.1	1	type_II/IV_secretion_system_ATP_hydrolase_TadA/VirB11/Cpa	-	-4.85232	6.7072	4.63988	-8	2.03649	-6
NP_760641.1	1	Flp_pilus_assembly_protein_TadB	-	-4.21917	6.38175	4.77906	-7	1.2106	-5
NP_760642.1	1	Flp_pilus_assembly_protein_TadC	-	-3.85322	5.67222	3.29439	-6	5.79525	-5
NP_760643.2	1	hypothetical_protein_VV1_1758	-	-4.66961	8.73929	6.83755	-6	1.05246	-4
NP_760646.1	1	hypothetical_protein_VV1_1761	-	-3.38458	5.59946	4.1856	-6	7.0018	-5
NP_760658.2	1	methyl-accepting_chemotaxis_protein	-	-3.80272	8.79548	9.64873	-5	9.3016	-4
NP_760667.1	1	glycerol-3-phosphate_dehydrogenase	+	6.05692	8.81764	1.85068	-8	1.15087	-6
NP_760671.1	1	2,3,4,5-tetrahydropyridine-2,6-carboxylate_N-succinyltransferase	+	4.55936	7.47195	2.27711	-6	4.29757	-5
NP_760674.2	1	Tellurite_resistance_protein	+	3.28211	4.57971	2.3314	-5	2.93611	-4
NP_760685.2	1	methyl-accepting_chemotaxis_protein	-	-7.59025	8.47974	3.15388	-9	3.88366	-7
NP_760686.1	1	hypothetical_protein_VV1_1806	-	-6.53426	6.30957	3.69843	-9	4.05552	-7
NP_760687.2	1	AraC_family_transcriptional_regulator	-	-6.61248	7.14172	3.84236	-9	4.05552	-7
NP_760692.2	1	hypothetical_protein_VV1_1813	-	-4.33168	8.38435	1.03768	-5	1.50329	-4
NP_760693.2	1	RNA_polymerase_sigma_factor	-	-4.49751	11.14	1.75047	-5	2.31637	-4
NP_760695.2	1	AmpG_permease	-	-3.76371	6.84595	1.30203	-5	1.81506	-4
NP_760713.1	1	sodium-dependent_transporter	-	-5.33569	8.66638	3.97467	-7	1.06114	-5
NP_760716.1	1	hypothetical_protein_VV1_1837	+	5.5962	9.40185	2.28547	-7	7.11207	-6
NP_760766.1	1	hypothetical_protein_VV1_1891	-	-3.47053	4.11816	2.20782	-5	2.80246	-4
NP_760769.2	1	hypothetical_protein_VV1_1894	-	-4.11308	7.25199	5.04277	-6	8.24893	-5
NP_760845.1	1	long-chain_fatty_acid_transport_protein	-	-4.74537	8.90057	9.04078	-6	1.33593	-4
NP_760870.1	1	Response_regulator	-	-4.80771	11.6617	6.13085	-6	9.63761	-5
NP_760905.1	1	hypothetical_protein_VV1_2039	+	4.76647	10.466	1.42125	-5	1.94629	-4
NP_760907.1	1	transcriptional_regulator	-	-3.69133	0.207145	2.51801	-5	3.11798	-4
NP_760923.2	1	GGDEF_family_protein	-	-4.93692	7.7361	1.28048	-6	2.61031	-5
NP_760924.1	1	Inosine_monophosphate_dehydrogenase-like_protein	-	-5.94852	8.85627	6.2061	-8	2.56665	-6
NP_760927.1	1	hypothetical_protein_VV1_2065	+	6.41659	8.83208	9.55152	-8	3.52849	-6
NP_760937.1	1	ribosomal-protein-serine_acetyltransferase	-	-4.26788	6.71959	1.36516	-6	2.76337	-5
NP_760950.1	1	GGDEF_family_protein	-	-4.30021	5.94232	5.51535	-7	1.34338	-5
NP_760951.2	1	hypothetical_protein_VV1_2090	-	-7.43478	13.1259	4.2817	-10	1.10295	-7
NP_760952.1	1	hypothetical_protein_VV1_2091	-	-6.85113	13.5209	3.46345	-9	3.93679	-7
NP_760953.1	1	PrkA_family_serine_protein_kinase	-	-6.37641	14.6047	1.33305	-8	9.16703	-7
NP_760957.1	1	methyl-accepting_chemotaxis_protein	-	-5.57347	8.71077	6.92985	-7	1.63404	-5
NP_761038.1	1	hypothetical_protein_VV1_2181	+	5.71972	7.42571	7.9961	-9	6.32977	-7
NP_761075.1	1	acetate_kinase_A/propionate_kinase_2	+	4.67365	9.17741	6.39466	-5	6.76552	-4
NP_761101.1	1	Response_regulator	-	-3.13954	5.33788	8.92483	-6	1.3232	-4
NP_761113.1	1	nudix_hydrolase_YeaB	-	-3.60827	7.39286	5.49424	-5	5.999	-4
NP_761114.1	1	Guanylate_cyclase-like_protein	-	-5.70201	9.79763	1.09113	-7	3.83887	-6
NP_761115.1	1	sensor/response_regulator_hybrid	-	-6.16615	10.544	2.31923	-8	1.33522	-6
NP_761125.1	1	transporter	+	5.41732	6.09595	3.81605	-9	4.05552	-7
NP_761126.1	1	sensor_histidine_kinase	+	4.82747	6.16009	1.0733	-7	3.83652	-6
NP_761127.2	1	chemotaxis_protein_CheY	+	4.05418	5.76249	1.66743	-7	5.5162	-6
NP_761136.1	1	hypothetical_protein_VV1_2286	-	-4.0461	6.87362	5.51293	-6	8.82268	-5
NP_761164.1	1	GGDEF_family_protein	-	-4.12984	10.7703	4.93915	-5	5.51518	-4
NP_761168.1	1	molecular_chaperone_DnaK	+	5.0209	6.9495	7.03562	-6	1.0792	-4
NP_761169.1	1	hypothetical_protein_VV1_2320	+	6.35741	6.88651	3.8078	-7	1.03558	-5
NP_761189.1	1	azoreductase	+	4.13234	5.00217	7.37669	-8	2.94602	-6
NP_761196.2	1	lipase	-	-4.66083	5.79721	9.38234	-9	7.04948	-7
NP_761206.1	1	hypothetical_protein_VV1_2359	-	-3.16015	4.93607	1.51315	-5	2.03884	-4
NP_761213.1	1	exporter_of_the_RND_superfamily	-	-5.96306	8.24779	4.69569	-8	2.04079	-6
NP_761215.1	1	hypothetical_protein_VV1_2368	-	-3.8442	5.50759	7.23889	-6	1.10655	-4
NP_761219.1	1	nicotinate_phosphoribosyltransferase	+	3.80875	6.08477	1.49248	-5	2.02329	-4
NP_761220.1	1	Nudix-related_transcriptional_regulator_NrtR	+	3.5911	5.23404	1.0941	-6	2.3641	-5
NP_761221.1	1	nicotinamidase	+	4.48449	5.53514	1.29267	-8	9.09589	-7
NP_761236.1	1	histidine_ammonia-lyase	-	-5.42138	9.02118	3.55953	-6	6.16382	-5
NP_761237.1	1	urocanate_hydratase	-	-5.98467	9.92071	5.10163	-6	8.26364	-5
NP_761238.1	1	formimidoylglutamase	-	-5.9792	8.80824	1.28366	-6	2.61031	-5
NP_761239.1	1	imidazolonepropionase	-	-5.76295	9.9293	6.53646	-6	1.01315	-4
NP_761353.1	1	prophage_antirepressor	+	3.3447	6.69626	5.60351	-5	6.07985	-4
NP_761407.1	1	methyl-accepting_chemotaxis_protein	-	-4.29726	8.44307	2.74428	-5	3.36547	-4
NP_761430.1	1	hypothetical_protein_VV1_2607	-	-3.16369	6.13797	6.47094	-5	6.80447	-4
NP_761431.1	1	tRNA_2-thiocytidine_biosynthesis_protein_TtcA	-	-3.00172	5.93514	9.78486	-5	9.36853	-4
NP_761445.1	1	hypothetical_protein_VV1_2624	-	-4.03681	9.35267	7.06077	-5	7.18586	-4
NP_761463.1	1	hypothetical_protein_VV1_2642	-	-5.91594	9.55495	4.13527	-7	1.08185	-5
NP_761483.1	1	signal_transduction_histidine_kinase	-	-5.40462	8.81146	4.31489	-7	1.11859	-5
NP_761484.1	1	LuxO_repressor_protein	-	-3.89282	9.51017	8.55603	-5	8.44741	-4
NP_761485.1	1	glycosyltransferase	-	-3.79926	6.99244	3.90909	-5	4.51276	-4
NP_761486.1	1	glycosyltransferase	-	-4.92291	5.04254	7.17488	-9	6.063	-7
NP_761487.1	1	hypothetical_protein_VV1_2667	-	-3.83167	5.36514	2.36521	-7	7.23103	-6
NP_761488.1	1	hypothetical_protein_VV1_2668	-	-5.20524	4.58987	1.19139	-9	1.76047	-7
NP_761489.1	1	hypothetical_protein_VV1_2669	-	-3.35177	4.24687	6.09411	-6	9.61394	-5
NP_761499.1	1	hypothetical_protein_VV1_2679	+	4.65429	7.52477	2.27821	-6	4.29757	-5
NP_761540.1	1	hydrolase	+	3.09929	4.31152	5.60942	-5	6.07985	-4
NP_761545.1	1	hypothetical_protein_VV1_2727	-	-3.68299	5.6443	7.55445	-6	1.14297	-4
NP_761546.1	1	propionate--CoA_ligase	-	-5.02981	8.10293	1.50553	-6	3.03365	-5
NP_761547.1	1	AcnD-accessory_protein_PrpF	-	-5.04501	7.27181	2.41717	-7	7.28935	-6
NP_761548.1	1	aconitate_hydratase	-	-5.1963	7.38874	2.68491	-7	7.83039	-6
NP_761549.1	1	methylcitrate_synthase	-	-4.28002	8.10648	5.11118	-5	5.60839	-4
NP_761562.1	1	secreted_trypsin-like_serine_protease	-	-5.55308	7.74285	3.05015	-8	1.64889	-6
NP_761563.1	1	permease	-	-3.06309	4.58818	7.66627	-5	7.72376	-4
NP_761577.1	1	hypothetical_protein_VV1_2760	-	-3.84272	8.53351	6.71502	-5	6.95506	-4
NP_761580.2	1	amino_acid_ABC_transporter_substrate-binding_protein	-	-3.41354	5.59945	3.86036	-6	6.50684	-5
NP_761581.1	1	maleylacetoacetate_isomerase	-	-2.94379	5.94262	9.88694	-5	9.44586	-4
NP_761603.1	1	nicotinate-nucleotide--dimethylbenzimidazole_phosphoribosyltransferase	+	3.6246	4.24071	9.7274	-5	9.33367	-4
NP_761610.1	1	hypothetical_protein_VV1_2798	+	3.14052	5.94481	3.95842	-5	4.54603	-4
NP_761619.1	1	cysteine_desulfurase	-	-3.23195	5.73147	4.97214	-5	5.52419	-4
NP_761620.1	1	hypothetical_protein_VV1_2809	-	-4.20055	5.94467	3.52756	-7	9.83501	-6
NP_761656.2	1	hypothetical_protein_VV1_2846	+	4.53541	6.33971	2.30646	-7	7.11207	-6
NP_761669.1	1	ABC_transporter_ATP-binding_protein_YnjD	-	-2.95944	5.33349	3.87596	-5	4.4862	-4
NP_761670.1	1	cytochrome_oxidase	-	-3.71261	4.98818	6.16505	-6	9.65713	-5
NP_761696.1	1	manganese_transporter,_11_TMS	+	5.37209	7.95764	4.49066	-7	1.14409	-5
NP_761699.1	1	hypothetical_protein_VV1_2892	-	-3.68154	6.50777	8.16817	-6	1.22329	-4
NP_761734.2	1	hypothetical_protein_VV1_2929	-	-4.3203	8.85725	5.84572	-5	6.30513	-4
NP_761735.1	1	hypothetical_protein_VV1_2930	-	-5.14478	9.82573	5.6466	-6	8.93978	-5
NP_761736.1	1	hypothetical_protein_VV1_2931	-	-5.6953	7.61764	3.73759	-7	1.02816	-5
NP_761737.2	1	cyclopropane-fatty-acyl-phospholipid_synthase	-	-6.7642	12.0928	6.62854	-9	5.87686	-7
NP_761738.2	1	hypothetical_protein_VV1_2933	-	-6.51706	10.5815	1.51276	-8	1.01607	-6
NP_761739.1	1	amine_oxidase	-	-6.13754	11.9382	3.02793	-8	1.64889	-6
NP_761740.1	1	short_chain_dehydrogenase	-	-6.00287	9.37937	7.49604	-8	2.96696	-6
NP_761741.1	1	transcriptional_regulator	-	-6.07279	10.7462	4.36379	-8	1.98963	-6
NP_761745.1	1	Biotin_synthesis_protein_bioC	+	3.97674	5.8445	1.44068	-5	1.96509	-4
NP_761765.1	1	hypothetical_protein_VV1_2961	-	-4.77211	8.33091	2.8109	-6	5.10685	-5
NP_761768.2	1	L,D-transpeptidase_YcbB	-	-4.97702	9.44003	1.79928	-6	3.54498	-5
NP_761784.1	1	integration_host_factor_subunit_beta	-	-3.88895	9.95004	7.06753	-5	7.18586	-4
NP_761826.1	1	hypothetical_protein_VV1_3029	+	10.3547	13.2256	7.4905	-7	1.72945	-5
NP_761833.1	1	NrfF_protein	-	-3.87506	9.01944	8.8774	-5	8.66818	-4
NP_761853.1	1	diguanylate_phosphodiesterase	-	-3.94646	8.09783	3.41529	-5	4.01591	-4
NP_761880.1	1	Molybdenum_cofactor_biosynthesis_protein_E	-	-2.99821	6.01544	6.18225	-5	6.58796	-4
NP_761881.1	1	molybdopterin_synthase_small_subunit	-	-3.36604	4.89069	9.48855	-6	1.38821	-4
NP_761882.1	1	molybdenum_cofactor_biosynthesis_protein_MoaC	-	-4.43749	8.39327	1.09012	-5	1.56392	-4
NP_761900.2	1	hypothetical_protein_VV1_3104	-	-2.98443	5.13031	3.48441	-5	4.08634	-4
NP_761906.2	1	alcohol_dehydrogenase	+	5.6251	12.49	1.27718	-5	1.78604	-4
NP_761917.1	1	potassium_uptake_integral_membrane_protein_KtrA	+	3.89677	2.73155	1.37851	-5	1.9092	-4
NP_761986.1	1	transposase_and_inactivated_derivatives	-	-3.97379	5.1606	8.9067	-8	3.34605	-6
NP_762000.1	2	sn-glycerol-3-phosphate_dehydrogenase_subunit_A	+	6.50309	10.9596	8.9321	-7	2.02637	-5
NP_762001.1	2	anaerobic_glycerol-3-phosphate_dehydrogenase_subunit_B	+	6.53918	9.3053	4.04205	-7	1.06657	-5
NP_762002.1	2	sn-glycerol-3-phosphate_dehydrogenase_subunit_C	+	4.74353	10.0683	6.87168	-5	7.04418	-4
NP_762003.1	2	phosphatase	-	-3.91487	9.18102	7.01559	-5	7.16592	-4
NP_762007.1	2	hypothetical_protein_VV2_0018	-	-5.77555	8.23183	1.28501	-7	4.38188	-6
NP_762008.2	2	alcohol_dehydrogenase	+	3.96183	6.65756	1.23692	-5	1.74073	-4
NP_762030.1	2	glutamate_decarboxylase	-	-4.22582	7.02561	1.85239	-6	3.63348	-5
NP_762058.1	2	aerotaxis_sensor_receptor_protein	-	-5.88072	9.95296	3.49162	-8	1.82098	-6
NP_762060.1	2	RsbS,_negative_regulator_of_sigma-B	-	-4.85395	7.83983	1.16488	-6	2.44736	-5
NP_762061.1	2	anti-sigma_B_factor_RsbT	-	-4.78503	8.26151	1.9289	-6	3.74582	-5
NP_762062.1	2	serine_phosphatase_RsbU,_regulator_of_sigma_subunit	-	-4.47114	7.29848	1.18725	-6	2.48258	-5
NP_762063.1	2	Two-component_system_sensor_protein	-	-4.36666	10.2658	1.35465	-5	1.88249	-4
NP_762064.1	2	response_regulator	-	-4.19376	9.67782	2.3572	-5	2.95183	-4
NP_762092.1	2	hypothetical_protein_VV2_0108	+	4.48603	4.22103	2.58295	-7	7.67987	-6
NP_762114.1	2	cytochrome_c-type_protein	-	-5.74325	10.278	4.41875	-7	1.138	-5
NP_762115.1	2	cytochrome_c553	-	-5.68801	8.00745	4.60605	-8	2.03649	-6
NP_762116.1	2	decaheme_cytochrome_c-like_protein	-	-5.18405	9.06618	5.47582	-7	1.34112	-5
NP_762117.1	2	decaheme_cytochrome_c_MtrA	-	-5.76732	6.78367	9.00258	-10	1.47809	-7
NP_762118.1	2	hypothetical_protein_VV2_0135	-	-5.62422	9.42335	1.16452	-7	4.03306	-6
NP_762121.1	2	response_regulator_VieA	+	2.91832	4.91336	4.59711	-5	5.1855	-4
NP_762150.1	2	NADH:ubiquinone_oxidoreductase_subunit_2	+	3.91333	4.68175	5.01747	-6	8.23794	-5
NP_762172.1	2	transcriptional_regulator	+	4.12066	7.53002	1.74635	-5	2.31637	-4
NP_762174.2	2	secreted_trypsin-like_serine_protease	-	-3.58681	6.64985	2.19393	-5	2.80037	-4
NP_762185.1	2	hypothetical_protein_VV2_0203	-	-4.32024	6.48515	4.44108	-7	1.138	-5
NP_762193.1	2	iron-containing_alcohol_dehydrogenase	+	4.12162	6.26692	1.10349	-6	2.3641	-5
NP_762194.1	2	transcriptional_regulator	+	4.19789	6.40255	2.98298	-6	5.35367	-5
NP_762209.1	2	cytochrome_B561	+	2.85401	5.33398	6.35357	-5	6.73813	-4
NP_762211.1	2	formate_efflux_transporter	+	8.11037	13.059	7.66372	-11	3.39733	-8
NP_762217.1	2	hypothetical_protein_VV2_0240	+	6.5499	7.29839	1.479	-7	4.92964	-6
NP_762221.1	2	alkylphosphonate_utilization_protein_PhnA	+	3.6518	4.37832	1.04987	-4	9.92336	-4
NP_762224.2	2	Fe-S_type,_tartrate/fumarate_subfamily_hydro-lyase_subunit_alpha	-	-4.1414	8.55035	3.32743	-5	3.95456	-4
NP_762225.1	2	long-chain_fatty_acid_transport_protein	-	-4.4261	7.13693	1.09503	-6	2.3641	-5
NP_762227.1	2	Zn-dependent_protease_with_chaperone_function	+	3.10744	4.48055	2.45811	-5	3.06091	-4
NP_762244.2	2	ABC_transporter_permease	-	-3.37727	7.25067	9.65201	-5	9.3016	-4
NP_762266.1	2	methyl-accepting_chemotaxis_protein	+	6.44094	4.25247	7.94021	-5	7.96356	-4
NP_762271.1	2	ATPase	+	4.19229	2.93944	1.52992	-5	2.05519	-4
NP_762272.1	2	hypothetical_protein_VV2_0301	+	3.98391	2.58148	2.74825	-5	3.36547	-4
NP_762275.1	2	hypothetical_protein_VV2_0304	+	6.03627	3.93104	2.65103	-5	3.26445	-4
NP_762277.1	2	Quinolinate_synthase	+	5.43365	5.91188	6.56845	-6	1.01456	-4
NP_762278.1	2	hypothetical_protein_VV2_0307	+	5.21921	6.55381	3.61189	-5	4.21356	-4
NP_762301.1	2	hypothetical_protein_VV2_0331	+	5.24459	8.36842	1.13508	-6	2.41913	-5
NP_762305.1	2	methyl-accepting_chemotaxis_protein	-	-3.72148	6.60972	1.40337	-5	1.93203	-4
NP_762307.1	2	anaerobic_ribonucleoside_triphosphate_reductase	+	2.97176	5.67317	9.09751	-5	8.84414	-4
NP_762316.2	2	hypothetical_protein_VV2_0347	-	-4.32566	7.63522	5.56116	-6	8.86785	-5
NP_762317.1	2	hypothetical_protein_VV2_0348	-	-3.55385	7.01294	6.50772	-5	6.82003	-4
NP_762322.1	2	Na+-driven_multidrug_efflux_pump	+	3.02659	3.59473	6.58267	-5	6.85677	-4
NP_762323.1	2	hypothetical_protein_VV2_0354	+	4.93681	3.13866	4.35352	-9	4.38617	-7
NP_762330.1	2	ferric_siderophore_transport_system,_biopolymer_transport_protein_ExbB	+	3.4643	2.91216	2.12201	-5	2.72663	-4
NP_762331.1	2	MotA/TolQ/ExbB_proton_channel_family_protein	+	3.62799	5.30052	5.88038	-7	1.41672	-5
NP_762332.1	2	TonB_system_biopolymer_transport_protein	+	3.92391	5.16328	3.34295	-7	9.43977	-6
NP_762334.1	2	hypothetical_protein_VV2_0366	-	-5.83048	8.3347	4.39846	-8	1.98963	-6
NP_762339.1	2	methyl-accepting_chemotaxis_protein	+	4.12458	4.94229	6.55434	-7	1.55376	-5
NP_762351.1	2	GTPase	+	3.76147	5.62118	3.65992	-6	6.26426	-5
NP_762355.1	2	nitrite_reductase	+	4.69725	5.05197	7.28194	-5	7.37006	-4
NP_762356.1	2	nitrite_reductase	+	6.55401	7.52745	4.84196	-6	7.97933	-5
NP_762357.1	2	nitrate_ABC_transporter_ATP-binding_protein	+	7.00601	6.74999	2.11812	-6	4.04725	-5
NP_762358.1	2	nitrate_ABC_transporter_permease	+	6.92832	6.34142	1.85104	-5	2.42055	-4
NP_762359.1	2	nitrate_ABC_transporter_nitrate-binding_protein	+	8.12667	8.53912	3.62866	-6	6.23482	-5
NP_762362.1	2	hypothetical_protein_VV2_0396	+	4.61628	6.73764	7.21586	-5	7.31988	-4
NP_762363.1	2	uroporphyrinogen-III_methyltransferase	+	7.28157	8.85476	8.11181	-6	1.21897	-4
NP_762364.1	2	Assimilatory_nitrate_reductase_large_subunit	+	11.0124	9.56894	4.79478	-8	2.06362	-6
NP_762371.1	2	sn-glycerol-3-phosphate_transporter	+	6.51432	9.46848	2.02164	-6	3.87962	-5
NP_762372.1	2	glycerophosphodiester_phosphodiesterase	+	5.11739	6.17134	1.00782	-6	2.22676	-5
NP_762390.1	2	NAD/NADP_transhydrogenase_subunit_beta	-	-4.08505	5.40182	2.61001	-7	7.67987	-6
NP_762411.1	2	glutathione_S-transferase	+	4.36056	5.22534	1.08181	-7	3.83652	-6
NP_762412.1	2	transcriptional_regulator	+	3.40801	5.39185	2.47279	-6	4.58656	-5
NP_762418.1	2	pterin-4-alpha-carbinolamine_dehydratase	-	-4.08216	6.38121	1.15726	-6	2.44736	-5
NP_762419.1	2	phenylalanine_4-monooxygenase	-	-5.65538	7.67502	1.99108	-8	1.17686	-6
NP_762420.2	2	acetoacetyl-CoA_synthetase	-	-4.75105	8.97492	2.41202	-6	4.5116	-5
NP_762427.1	2	signal_transduction_histidine_kinase	-	-4.19101	7.78063	9.09232	-6	1.33908	-4
NP_762432.1	2	pyruvate_dehydrogenase_(acetyl-transferring)_E1_component_subunit_alpha	-	-8.45053	9.64605	4.09328	-12	3.62911	-9
NP_762433.1	2	branched-chain_alpha-keto_acid_dehydrogenase,_E1_component_subunit_beta	-	-8.89151	9.031	5.00685	-13	9.9128	-10
NP_762434.1	2	branched-chain_alpha-keto_acid_dehydrogenase_E2_subunit	-	-8.89994	9.81932	1.34736	-12	1.49321	-9
NP_762435.1	2	electron_transfer_flavoprotein_subunit_alpha	-	-5.87174	7.21894	5.69102	-9	5.36773	-7
NP_762436.1	2	electron_transfer_flavoprotein_subunit_beta	-	-6.66102	8.86424	2.14076	-9	2.79117	-7
NP_762437.2	2	electron_transfer_flavoprotein-ubiquinone_oxidoreductase	-	-4.49459	9.11454	8.69488	-6	1.29344	-4
NP_762439.1	2	alanine_racemase	-	-4.47267	5.96568	3.02447	-8	1.64889	-6
NP_762447.1	2	amino_acid_ABC_transporter_substrate-binding_protein	-	-3.97625	6.29637	1.56992	-6	3.14907	-5
NP_762448.1	2	hypothetical_protein_VV2_0487	-	-6.16188	5.75212	6.70841	-13	9.9128	-10
NP_762449.1	2	3-ketoacyl-ACP_reductase	-	-6.02774	8.84705	3.12444	-8	1.64889	-6
NP_762450.2	2	3-hydroxyisobutyrate_dehydrogenase	-	-5.77496	8.81431	8.41562	-8	3.21607	-6
NP_762451.1	2	enoyl-CoA_hydratase	-	-5.59203	9.43931	2.22566	-7	6.99742	-6
NP_762452.1	2	enoyl-CoA_hydratase	-	-5.91717	8.28129	3.79787	-8	1.89491	-6
NP_762453.1	2	branched-chain_acyl-CoA_dehydrogenase	-	-6.77134	8.40657	8.33277	-10	1.42074	-7
NP_762454.1	2	methylmalonate-semialdehyde_dehydrogenase	-	-7.8968	9.86885	2.27995	-11	1.26337	-8
NP_762455.1	2	3-ketoacyl-CoA_thiolase	-	-7.74161	9.18814	4.8659	-11	2.39673	-8
NP_762456.1	2	transcriptional_regulator_liuR	-	-7.3777	7.61734	4.3381	-10	1.10295	-7
NP_762457.1	2	isovaleryl-CoA_dehydrogenase	-	-7.48185	7.83056	5.26951	-10	1.22946	-7
NP_762458.1	2	methylcrotonyl-CoA_carboxylase_carboxyl_transferase_subunit	-	-6.40615	8.20007	4.86873	-9	4.79624	-7
NP_762459.1	2	methylglutaconyl-CoA_hydratase	-	-5.52806	7.15436	7.4408	-9	6.063	-7
NP_762464.1	2	cold_shock_protein	-	-4.34774	4.54138	2.31499	-8	1.33522	-6
NP_762466.1	2	transcriptional_regulator	+	5.61529	6.97417	3.80015	-8	1.89491	-6
NP_762467.1	2	NADP-dependent_oxidoreductase	+	5.43722	6.82053	7.52233	-9	6.063	-7
NP_762468.1	2	glutathione_S-transferase	+	6.59667	5.71904	1.50114	-11	1.10909	-8
NP_762512.1	2	hypothetical_protein_VV2_0555	-	-2.94828	4.97455	3.39605	-5	4.01459	-4
NP_762517.1	2	protoheme_IX_farnesyltransferase	-	-3.9862	7.46801	1.19695	-5	1.69524	-4
NP_762518.2	2	heme_A_synthase,_cytochrome_oxidase_biogenesis_protein_Cox15-CtaA	-	-4.13476	8.57375	3.27101	-5	3.89795	-4
NP_762519.1	2	hypothetical_protein_VV2_0562	-	-5.32787	7.97702	1.93359	-7	6.32231	-6
NP_762520.2	2	cytochrome_oxidase_biogenesis_protein_Surf1	-	-5.77849	7.5522	4.30971	-8	1.98963	-6
NP_762521.1	2	cytochrome_c_oxidase_polypeptide_III	-	-5.74763	7.88017	3.84709	-8	1.89491	-6
NP_762522.2	2	cytochrome_oxidase_biogenesis_protein_cox11-CtaG	-	-6.17517	5.73642	2.22165	-11	1.26337	-8
NP_762523.1	2	cytochrome_c_oxidase_subunit_I	-	-5.55462	7.327	7.64851	-8	3.00052	-6
NP_762524.2	2	cytochrome_c_oxidase_subunit_II	-	-7.14675	8.7943	8.27361	-10	1.42074	-7
NP_762531.1	2	2-keto-4-pentenoate_hydratase	+	3.95983	5.94772	2.35475	-6	4.42314	-5
NP_762540.1	2	hypothetical_protein_VV2_0584	+	4.50592	4.88676	5.94094	-5	6.39228	-4
NP_762544.1	2	diguanylate_cyclase	-	-4.20299	10.0341	2.0755	-5	2.67462	-4
NP_762559.2	2	transporter	+	4.5448	6.92953	3.41507	-5	4.01591	-4
NP_762561.1	2	Lactoylglutathione_lyase	-	-4.04103	7.13483	2.21264	-5	2.80246	-4
NP_762562.1	2	Lactoylglutathione_lyase	-	-4.41119	6.04555	4.3674	-8	1.98963	-6
NP_762566.2	2	hypothetical_protein_VV2_0611	+	3.19378	4.52058	2.89322	-5	3.51388	-4
NP_762568.1	2	phospholipase_C	-	-3.48179	4.31071	3.00611	-6	5.37343	-5
NP_762569.1	2	chromosome_segregation_ATPase	-	-3.81831	3.85917	1.16351	-6	2.44736	-5
NP_762622.1	2	HflC_protein	-	-4.05644	5.90741	5.60795	-7	1.35847	-5
NP_762628.1	2	major_facilitator_superfamily_permease	-	-2.7878	5.35449	6.78872	-5	7.00918	-4
NP_762665.1	2	periplasmic_nitrate_reductase_component_NapD	-	-3.89226	8.85912	9.01981	-5	8.78787	-4
NP_762683.1	2	acetoacetyl-CoA_reductase	+	3.67847	4.41791	3.26494	-6	5.78896	-5
NP_762686.2	2	protein-export_membrane_protein_SecD	+	3.40892	5.51541	2.96595	-6	5.34474	-5
NP_762700.2	2	Na+-driven_multidrug_efflux_pump	-	-4.15079	6.23017	3.8375	-7	1.03729	-5
NP_762701.2	2	chemotaxis_protein_CheY	-	-5.67869	11.4256	3.63225	-7	1.00636	-5
NP_762702.2	2	hypothetical_protein_VV2_0762	-	-4.79572	6.57323	3.22215	-7	9.21536	-6
NP_762705.1	2	hypothetical_protein_VV2_0766	+	5.15266	8.12336	3.35643	-6	5.85789	-5
NP_762720.1	2	AraC_family_transcriptional_regulator	+	3.28663	3.12536	1.81875	-5	2.38537	-4
NP_762729.2	2	hypothetical_protein_VV2_0793	+	5.3251	6.98547	3.34321	-7	9.43977	-6
NP_762730.1	2	ABC_transporter_ATP-binding_protein	+	4.91392	8.86105	4.40529	-5	5.00735	-4
NP_762742.2	2	hypothetical_protein_VV2_0807	+	3.62264	7.61022	7.46768	-5	7.54083	-4
NP_762744.1	2	Zn-dependent_hydrolase	-	-3.87512	8.71031	6.79889	-5	7.00918	-4
NP_762750.2	2	arginine_ABC_transporter_ATP-binding_protein	+	5.58804	6.67589	4.56748	-5	5.16521	-4
NP_762751.1	2	arginine_ABC_transporter_substrate-binding_protein	+	4.97852	5.41978	4.91897	-5	5.51518	-4
NP_762765.1	2	Non-ribosomal_peptide_synthetase	+	5.79392	9.38606	1.94394	-6	3.74673	-5
NP_762766.1	2	phospho-2-dehydro-3-deoxyheptonate_aldolase	+	5.85279	7.47907	1.92315	-6	3.74582	-5
NP_762767.1	2	2,3-dihydroxybenzoate-2,3-dehydrogenase	+	6.01095	6.41857	1.95098	-9	2.62082	-7
NP_762768.1	2	Isochorismate_synthase	+	6.4471	7.64296	1.93652	-8	1.16008	-6
NP_762769.1	2	2,3-dihydroxybenzoate-AMP_ligase	+	4.58234	6.97173	5.2296	-7	1.30188	-5
NP_762770.1	2	Vulnibactin_utilization_protein_VuuB	+	4.97657	8.53698	5.71941	-5	6.18394	-4
NP_762772.1	2	isochorismate-pyruvate_lyase	+	4.46138	7.89719	4.28439	-5	4.88553	-4
NP_762773.1	2	2,3-dihydroxybenzoate-AMP_ligase	+	6.56435	7.52625	9.45279	-10	1.49658	-7
NP_762776.1	2	ferric_vulnibactin_receptor_VuuA	+	6.53132	10.3567	1.56386	-8	1.03211	-6
NP_762801.1	2	aldehyde_dehydrogenase	-	-6.2866	7.52387	1.15233	-9	1.76047	-7
NP_762802.1	2	Fis_family_transcriptional_regulator	-	-5.95535	8.42354	3.95459	-8	1.903	-6
NP_762804.1	2	sugar_ABC_transporter_periplasmic_protein	-	-3.95574	8.39049	6.56969	-5	6.85677	-4
NP_762819.1	2	cytochrome_b	+	3.69131	3.03838	4.2871	-5	4.88553	-4
NP_762820.1	2	hypothetical_protein_VV2_0891	+	3.7822	3.07599	1.78648	-5	2.34999	-4
NP_762824.2	2	amino_acid_ABC_transporter/signal_transduction_system_protein	-	-5.12149	6.53631	2.41444	-7	7.28935	-6
NP_762825.1	2	hypothetical_protein_VV2_0897	-	-6.19673	10.7676	5.42198	-8	2.28533	-6
NP_762829.1	2	hypothetical_protein_VV2_0902	-	-3.40797	5.9878	1.87165	-5	2.4403	-4
NP_762854.1	2	membrane-fusion_protein	-	-4.28531	8.87392	8.67875	-5	8.54954	-4
NP_762855.1	2	hypothetical_protein_VV2_0930	-	-4.25751	7.15425	2.44721	-6	4.55819	-5
NP_762856.1	2	signal_transduction_histidine_kinase	-	-4.51575	9.1178	1.12108	-5	1.59798	-4
NP_762860.1	2	hypothetical_protein_VV2_0935	-	-5.33164	9.65626	2.1494	-6	4.0894	-5
NP_762870.1	2	hypothetical_protein_VV2_0947	-	-4.85559	8.04128	9.15379	-7	2.05984	-5
NP_762881.2	2	DNA_repair_ATPase	+	4.55462	5.07272	1.10098	-8	8.00108	-7
NP_762883.1	2	drug/metabolite_transporter_superfamily_permease	-	-6.04234	7.18813	2.71022	-9	3.43269	-7
NP_762884.1	2	ferredoxin-NADP_reductase	-	-5.68208	9.27339	2.01851	-7	6.48409	-6
NP_762888.1	2	dihydropteridine_reductase	+	3.77662	4.39479	4.74594	-6	7.85029	-5
NP_762896.1	2	Neutral_protease	-	-4.76975	6.61796	7.08783	-8	2.87386	-6
NP_762898.1	2	transcriptional_antiterminator	-	-3.34114	6.88363	7.69351	-5	7.73363	-4
NP_762901.1	2	methyl-accepting_chemotaxis_protein	-	-4.84429	9.31472	2.53075	-6	4.6745	-5
NP_762902.2	2	chemotaxis_protein_CheY	-	-4.88047	10.9884	9.60637	-6	1.40082	-4
NP_762903.2	2	response_regulator	-	-4.70815	9.03501	5.08442	-6	8.26364	-5
NP_762915.1	2	transcriptional_regulator	+	4.98991	4.65235	2.99425	-10	1.02104	-7
NP_762929.1	2	hypothetical_protein_VV2_1010	+	3.24342	1.89759	4.7646	-5	5.36078	-4
NP_762930.1	2	ferric_aerobactin_ABC_transporter_periplasmic_substrate_binding_protein	+	4.05284	3.99656	6.52174	-6	1.01315	-4
NP_762931.2	2	ferric_aerobactin_ABC_transporter_periplasmic_substrate_binding_protein	+	3.57103	3.3819	8.74502	-5	8.58302	-4
NP_762934.2	2	aerobactin_siderophore_receptor_iutA	+	4.86937	5.72936	1.92128	-8	1.16008	-6
NP_762948.1	2	Ornithine_decarboxylase	+	5.57775	5.50102	6.25305	-8	2.56665	-6
NP_762949.1	2	LysR_family_transcriptional_regulator	+	4.41811	5.95673	1.0309	-4	9.78583	-4
NP_762955.2	2	hypothetical_protein_VV2_1037	-	-3.02728	4.3056	3.9394	-5	4.53594	-4
NP_762956.1	2	peptide_methionine_sulfoxide_reductase	-	-2.95807	4.45823	1.04249	-4	9.87466	-4
NP_762959.1	2	N-acetyl-D-glucosamine_ABC_transport_system,_sugar-binding_protein	-	-4.38111	9.29916	1.01295	-4	9.63609	-4
NP_762960.1	2	methyl-accepting_chemotaxis_protein	-	-4.59062	10.2806	6.08284	-5	6.5113	-4
NP_762981.1	2	mannonate_dehydratase	+	6.3009	5.69524	1.27178	-6	2.61008	-5
NP_762982.1	2	Uxu_operon_transcriptional_regulator	+	4.1659	7.57782	3.84066	-5	4.45698	-4
NP_763004.1	2	hypothetical_protein_VV2_1087	-	-4.00126	10.0364	9.69846	-5	9.32609	-4
NP_763032.2	2	LuxR_family_transcriptional_regulator	+	4.33002	4.99089	6.41284	-6	1.00099	-4
NP_763043.2	2	transcriptional_regulator	+	3.42345	4.63888	4.73579	-6	7.85029	-5
NP_763044.1	2	hypothetical_protein_VV2_1133	+	8.05902	7.38402	1.99733	-7	6.4629	-6
NP_763045.1	2	molecular_chaperone_GroEL	+	10.5903	12.7112	3.33252	-9	3.88765	-7
NP_763046.1	2	co-chaperonin_GroES	+	10.8748	11.0135	6.51854	-9	5.87686	-7
NP_763058.1	2	hypothetical_protein_VV2_1147	+	3.15337	6.09733	8.23977	-5	8.22678	-4
NP_763067.1	2	serine_phosphatase_RsbU,_regulator_of_sigma_subunit	-	-5.23662	9.4891	5.25686	-7	1.30188	-5
NP_763068.1	2	anti-anti-sigma_regulatory_factor	-	-5.60544	8.5003	8.05373	-8	3.10454	-6
NP_763069.1	2	methyl-accepting_chemotaxis_protein	-	-5.30609	9.33113	3.89253	-7	1.04579	-5
NP_763070.1	2	Chemotaxis_response_regulator_protein_CheB	-	-5.09548	6.9858	3.53792	-8	1.82367	-6
NP_763071.1	2	chemoreceptor_glutamine_deamidase_cheD	-	-5.34241	7.94442	1.11842	-7	3.9039	-6
NP_763072.1	2	chemotaxis_protein_CheR	-	-5.35377	7.5181	4.14984	-8	1.95704	-6
NP_763073.1	2	methyl-accepting_chemotaxis_protein_III	-	-5.80897	10.457	9.9032	-8	3.59843	-6
NP_763074.1	2	positive_regulator_of_CheA_protein_activity_CheW	-	-5.66004	8.76028	9.08643	-8	3.38489	-6
NP_763075.1	2	positive_regulator_of_CheA_protein_activity_CheW	-	-5.37832	6.73758	8.96654	-9	6.85322	-7
NP_763076.1	2	chemotaxis_protein_CheA	-	-5.1905	10.2775	7.35481	-7	1.71599	-5
NP_763077.1	2	Chemotaxis_regulator	-	-5.67147	9.1078	7.13118	-8	2.87386	-6
NP_763078.1	2	anti-anti-sigma_regulatory_factor	-	-6.15856	10.6744	2.39031	-8	1.35849	-6
NP_763083.1	2	hypothetical_protein_VV2_1176	-	-4.92386	7.34997	1.31085	-7	4.43587	-6
NP_763087.2	2	GTP_cyclohydrolase_II	-	-5.77845	7.85727	1.72942	-8	1.11109	-6
NP_763088.2	2	amino_acid_ABC_transporter/signal_transduction_system_protein	-	-4.58968	8.24354	7.5061	-6	1.13954	-4
NP_763089.2	2	signal_transduction_histidine_kinase	-	-4.78914	9.65725	3.58122	-6	6.17725	-5
NP_763102.2	2	methyl-accepting_chemotaxis_protein	-	-5.00566	10.8978	1.48454	-5	2.0187	-4
NP_763103.1	2	hypothetical_protein_VV2_1196	-	-6.09022	8.38328	1.5832	-8	1.03211	-6
NP_763129.1	2	diguanylate_cyclase	-	-5.76274	10.6944	2.90532	-7	8.36318	-6
NP_763134.1	2	maltoporin	+	7.05669	10.6373	9.13074	-5	8.85702	-4
NP_763137.2	2	maltose_ABC_transporter_substrate-binding_protein	+	5.05742	7.59174	6.88051	-5	7.04418	-4
NP_763151.1	2	hypothetical_protein_VV2_1244	+	3.07275	5.38134	2.4801	-5	3.07963	-4
NP_763152.1	2	hypothetical_protein_VV2_1245	+	3.68915	6.7246	4.95555	-5	5.51959	-4
NP_763153.1	2	transcriptional_regulator_MalT	+	6.20436	9.25023	3.99232	-8	1.903	-6
NP_763157.1	2	methyl-accepting_chemotaxis_protein	-	-5.43662	11.5934	9.40325	-7	2.10528	-5
NP_763164.1	2	hypothetical_protein_VV2_1260	-	-4.44985	10.1993	1.50348	-5	2.03199	-4
NP_763165.1	2	phosphoserine_phosphatase	-	-3.09843	4.53496	8.19391	-5	8.19946	-4
NP_763167.1	2	hypothetical_protein_VV2_1263	-	-2.94001	5.18351	3.04041	-5	3.66254	-4
NP_763168.1	2	diguanylate_phosphodiesterase	-	-3.05294	6.14298	6.09562	-5	6.5113	-4
NP_763171.1	2	HDIG_domain-containing_protein	-	-6.38699	11.1773	1.34414	-8	9.16703	-7
NP_763172.1	2	NAD(P)_transhydrogenase_subunit_alpha	-	-4.3639	5.67725	1.78266	-8	1.12893	-6
NP_763174.1	2	Lactoylglutathione_lyase	-	-3.1168	4.59033	3.0775	-5	3.69717	-4
NP_763179.2	2	amino_acid_ABC_transporter/signal_transduction_system_protein	-	-4.47186	6.75566	2.77541	-6	5.06313	-5
NP_763192.1	2	hypothetical_protein_VV2_1290	+	3.49304	4.03824	5.07092	-5	5.59189	-4
NP_763193.1	2	dipeptide_ABC_transporter_substrate-binding_protein	+	7.55187	6.88893	3.99752	-7	1.06114	-5
NP_763195.1	2	dipeptide/oligopeptide/nickel_ABC_transporter_permease	+	4.61899	4.32399	8.75147	-5	8.58302	-4
NP_763196.1	2	dipeptide/oligopeptide/nickel_ABC_transporter_ATPase	+	4.68978	4.51289	5.07013	-5	5.59189	-4
NP_763197.1	2	oligopeptide_ABC_transporter_ATPase	+	4.25439	3.86809	6.87963	-5	7.04418	-4
NP_763200.1	2	hypothetical_protein_VV2_1298	+	5.18282	5.73288	6.47753	-5	6.80447	-4
NP_763201.2	2	beta-glucanase	+	5.56251	5.146	3.83752	-6	6.49302	-5
NP_763202.1	2	maltoporin	+	7.66853	7.7358	3.27776	-6	5.78896	-5
NP_763203.1	2	AraC_family_transcriptional_regulator	+	4.79069	3.83684	2.96979	-8	1.64889	-6
NP_763208.1	2	multidrug_resistance_efflux_pump	+	3.26902	6.56286	8.25955	-5	8.228	-4
NP_763212.1	2	hypothetical_protein_VV2_1312	+	3.22747	4.81933	5.4903	-5	5.999	-4
NP_763235.1	2	AraC_family_transcriptional_regulator	+	3.29252	4.51718	1.12508	-5	1.59856	-4
NP_763247.1	2	AraC_family_transcriptional_regulator	+	6.49879	6.69594	1.535	-9	2.12646	-7
NP_763248.1	2	PTS_system_nitrogen_regulatory_protein_IIA	+	4.14001	2.84278	7.83657	-7	1.79998	-5
NP_763249.1	2	PTS_system_fructose-specific_transporter_subunit_IIB	+	4.27013	4.0064	2.09825	-7	6.69176	-6
NP_763250.2	2	PTS_system_fructose-specific_transporter_subunit_IIA	+	4.31987	4.6608	1.19986	-6	2.49717	-5
NP_763256.1	2	hypothetical_protein_VV2_1359	+	3.96774	3.17934	7.42716	-7	1.7238	-5
NP_763289.1	2	hypothetical_protein_VV2_1398	-	-3.31395	5.43346	8.35267	-5	8.3021	-4
NP_763299.1	2	glycosidase	+	4.88102	6.22392	6.58918	-5	6.85677	-4
NP_763302.1	2	membrane-associated_metal-dependent_hydrolase	+	4.36411	5.1215	1.71711	-6	3.39819	-5
NP_763303.1	2	diacylglycerol_kinase	+	4.89068	3.49185	1.00329	-8	7.41263	-7
NP_763335.1	2	amino_acid_ABC_transporter/signal_transduction_system_protein	-	-4.17845	7.25807	3.43733	-6	5.97556	-5
NP_763343.1	2	hypothetical_protein_VV2_1463	+	5.52526	7.88434	1.19979	-7	4.123	-6
NP_763347.1	2	chemotactic_transducer-like_protein	-	-4.21228	9.74835	4.45925	-5	5.05572	-4
NP_763362.1	2	thermolabile_hemolysin	+	4.05597	6.13423	4.87277	-7	1.22733	-5
NP_763387.1	2	hypothetical_protein_VV2_1513	+	6.58506	8.3309	3.96593	-8	1.903	-6
NP_763421.1	2	oligopeptidase_B	+	3.85491	4.71922	5.17757	-7	1.29673	-5
NP_763466.1	2	sensor_histidine_kinase	-	-3.54957	6.50641	1.77509	-5	2.34196	-4
NP_763480.1	2	periplasmic_hemin-binding_protein	+	3.81887	4.76359	3.33115	-6	5.83676	-5
NP_763481.1	2	biopolymer_transport_protein_ExbD1	+	5.2781	5.43135	6.17034	-10	1.32072	-7
NP_763482.1	2	ferric_siderophore_transport_system,_biopolymer_transport_protein_ExbB	+	5.16218	5.54074	6.55444	-10	1.32072	-7
NP_763483.2	2	ferric_vibriobactin,_enterobactin_transport_system,_ATP-binding_protein	+	5.23474	7.28324	2.5695	-6	4.72638	-5
NP_763484.1	2	coproporphyrinogen_III_oxidase	+	5.34871	8.86705	5.60269	-6	8.90204	-5
NP_763492.1	2	methyl-accepting_chemotaxis_protein	-	-4.62093	9.70025	1.22193	-5	1.7251	-4
NP_763499.2	2	hypothetical_protein_VV2_1631	-	-4.181	6.13741	1.93962	-7	6.32231	-6
NP_763517.1	2	peptide_methionine_sulfoxide_reductase	-	-5.08346	9.00506	8.60642	-7	1.96661	-5
NP_763546.1	2	exopolyphosphatase	-	-4.20635	9.62562	2.38892	-5	2.98312	-4
YP_004300156.1	1	hypothetical_protein_VV1_3213	-	-4.28926	6.99951	5.24424	-6	8.45372	-5
YP_004300157.1	1	hypothetical_protein_VV1_3214	-	-4.79266	7.40975	4.14877	-7	1.08185	-5
YP_004300158.1	1	glycosyltransferase	-	-3.87295	6.16211	1.00965	-6	2.22676	-5
YP_004300159.1	1	hypothetical_protein_VV1_3216	-	-3.58071	6.30192	1.05276	-5	1.52016	-4
YP_004300167.1	1	hypothetical_protein_VV1_3224	+	7.45264	-0.638847	4.68067	-6	7.80054	-5

## Sheet: YJ016 HS relative to ASW
NP_Name	Chromosome	Product Description	Up/Down Exp	Log Fold Change	Log Counts per Million	P Value	P Exponential	FDR	FDR Exponential
NP_932226.1	Plasmid	putative_conjugative_transfer_protein_TraI	-	-3.73948	9.20481	5.74834	-5	5.0924	-4
NP_932227.1	Plasmid	hypothetical_protein_VVP27	+	5.59099	9.67019	1.09473	-6	1.82685	-5
NP_932258.1	Plasmid	hypothetical_protein_VVP58	+	4.35762	9.67372	2.69701	-5	2.69862	-4
NP_932267.1	Plasmid	hypothetical_protein_VVP67	-	-4.58087	6.51136	4.29052	-8	1.30614	-6
NP_932808.1	1	16_kDa_heat_shock_protein_A	+	7.86757	11.0644	1.04364	-5	1.21629	-4
NP_932809.1	1	diguanylate_cyclase	-	-3.79098	8.47088	2.48824	-5	2.51477	-4
NP_932818.1	1	hypothetical_protein_VV0025	-	-6.35277	11.315	4.54184	-9	2.0012	-7
NP_932835.1	1	hypothetical_protein_VV0042	-	-4.68786	5.82824	2.47875	-8	8.03274	-7
NP_932848.1	1	hypothetical_protein_VV0055	-	-5.01155	8.41346	2.3355	-7	4.94988	-6
NP_932869.1	1	universal_stress_protein_UspB	-	-4.36156	9.49698	8.18906	-6	9.8879	-5
NP_932892.1	1	transcriptional_regulator	+	3.27798	3.17892	1.32173	-5	1.48858	-4
NP_932893.1	1	glyceraldehyde-3-phosphate_dehydrogenase	+	2.87089	4.90175	2.54923	-5	2.56609	-4
NP_932912.1	1	flagellar_basal_body-associated_protein_FliL-like_protein	-	-4.39629	7.57472	3.48752	-7	6.97921	-6
NP_932934.1	1	signal_transduction_histidine_kinase	-	-4.37957	11.3573	7.98049	-6	9.76677	-5
NP_932967.1	1	signal_transduction_protein	-	-4.82829	9.8793	1.57687	-6	2.46749	-5
NP_932968.1	1	hypothetical_protein_VV0175	-	-3.57462	6.98358	4.12395	-5	3.82894	-4
NP_933018.1	1	3'-phosphoadenosine_5'-phosphosulfate_(PAPS)_3'-phosphatase	-	-3.48523	9.0169	1.21022	-4	9.49835	-4
NP_933123.1	1	hypothetical_protein_VV0330	-	-6.21577	9.42574	2.0344	-9	1.18823	-7
NP_933124.1	1	hypothetical_protein_VV0331	-	-6.37174	4.2801	3.57825	-13	1.38258	-10
NP_933125.1	1	hypothetical_protein_VV0332	-	-6.54539	4.22383	1.63864	-13	1.15576	-10
NP_933163.1	1	transposase_subunit	-	-2.87852	1.93365	8.03528	-5	6.71568	-4
NP_933198.1	1	hypothetical_protein_VV0406	-	-2.55311	4.32929	1.11861	-4	8.86243	-4
NP_933203.1	1	uroporphyrin-III_C-methyltransferase	-	-4.73431	5.99601	4.15309	-9	1.8764	-7
NP_933209.1	1	hypothetical_protein_VV0416	-	-5.80033	2.73922	2.65126	-12	5.32691	-10
NP_933210.1	1	hypothetical_protein_VV0417	-	-3.8402	3.85453	4.06272	-7	7.9715	-6
NP_933213.1	1	hypothetical_protein_VV0421	-	-2.81154	3.93924	5.82583	-5	5.15196	-4
NP_933215.1	1	hypothetical_protein_VV0423	-	-2.7718	1.59343	5.55588	-5	4.94809	-4
NP_933217.1	1	transcriptional_regulator	-	-4.31366	7.05296	3.14243	-7	6.39046	-6
NP_933218.1	1	hypothetical_protein_VV0425	-	-3.99491	2.86825	6.64098	-8	1.8532	-6
NP_933219.1	1	hypothetical_protein_VV0426	-	-5.32142	9.21416	5.15996	-8	1.53005	-6
NP_933224.1	1	hypothetical_protein_VV0431	-	-4.55168	8.22544	6.6908	-6	8.31878	-5
NP_933228.1	1	UDP-N-acetylmuramate-alanine_ligase	-	-3.82965	11.0693	1.24702	-4	9.6663	-4
NP_933229.1	1	aromatic_acid_decarboxylase	-	-3.66863	8.83511	5.87837	-5	5.18929	-4
NP_933238.1	1	hypothetical_protein_VV0445	-	-2.82856	5.56644	9.25837	-5	7.58643	-4
NP_933240.1	1	sigma-54_modulation_protein	-	-4.32529	11.3278	8.38887	-6	1.00832	-4
NP_933419.1	1	hypothetical_protein_VV0626	-	-2.69432	5.54988	1.03897	-4	8.33105	-4
NP_933420.1	1	hypothetical_protein_VV0627	-	-2.80124	6.02342	1.06739	-4	8.51031	-4
NP_933433.1	1	glutamate_synthase_subunit_beta	+	6.23512	7.88957	2.50749	-6	3.57817	-5
NP_933434.1	1	NADPH-dependent_glutamate_synthase,_large_subunit	+	6.02626	9.90173	7.33021	-6	9.02442	-5
NP_933446.2	1	autonomous_glycyl_radical_cofactor_GrcA	+	4.31667	10.4148	2.3513	-5	2.41526	-4
NP_933466.1	1	hypothetical_protein_VV0673	-	-3.25008	6.56698	2.47902	-5	2.51051	-4
NP_933487.1	1	hypothetical_protein_VV0694	-	-3.99025	1.13079	1.94577	-6	2.92623	-5
NP_933497.1	1	hypothetical_protein_VV0704	-	-4.05524	8.41288	1.62813	-5	1.78172	-4
NP_933508.1	1	clpB_protein	+	5.46292	11.9117	2.12606	-5	2.22948	-4
NP_933510.1	1	hypothetical_protein_VV0717	+	4.02768	-0.339445	6.69355	-5	5.79684	-4
NP_933547.1	1	transcriptional_regulator	-	-3.7441	6.93149	4.73014	-6	6.12642	-5
NP_933549.1	1	scaffold_protein	-	-3.56026	8.43645	8.46852	-5	7.01937	-4
NP_933572.1	1	sodium/alanine_symporter	-	-7.40404	12.5924	8.94281	-11	9.91216	-9
NP_933575.1	1	potassium_channel_protein	-	-4.93331	9.4075	4.88954	-7	9.19856	-6
NP_933610.1	1	phage_integrase	+	3.50978	7.88293	4.74296	-5	4.33161	-4
NP_933625.1	1	molecular_chaperone_DnaK	+	6.81668	13.2044	6.37261	-7	1.1432	-5
NP_933626.1	1	chaperone_protein_DnaJ	+	5.89357	9.3578	4.10067	-7	8.01465	-6
NP_933650.1	1	DNA-binding_transcriptional_regulator_Crl	-	-5.58723	8.79549	1.86142	-7	4.17408	-6
NP_933671.1	1	DNA-binding_transcriptional_activator_GcvA	+	3.03649	5.67835	4.15855	-5	3.84685	-4
NP_933673.1	1	hypothetical_protein_VV0880	+	2.57425	3.8617	1.0823	-4	8.61551	-4
NP_933674.2	1	RNA_2'-O-ribose_methyltransferase	+	3.30577	6.39444	2.49975	-5	2.52133	-4
NP_933677.1	1	Rossmann_fold_nucleotide-binding_protein	-	-4.18959	11.5267	1.23217	-5	1.40345	-4
NP_933713.1	1	hypothetical_protein_VV0920	+	4.51541	-0.644211	7.4872	-5	6.3433	-4
NP_933714.1	1	hypothetical_protein_VV0921	+	3.4712	2.227	2.04607	-6	3.05875	-5
NP_933715.1	1	hypothetical_protein_VV0922	+	3.89813	3.94345	1.85693	-7	4.17408	-6
NP_933719.1	1	ribose-phosphate_pyrophosphokinase	+	2.94408	4.84307	4.19881	-5	3.87695	-4
NP_933732.1	1	hypothetical_protein_VV0939	-	-4.61734	6.06498	3.12792	-8	9.94401	-7
NP_933733.1	1	hypothetical_protein_VV0940	+	8.49936	11.1766	9.40662	-13	2.78704	-10
NP_933740.1	1	outer_membrane_protein	-	-3.66601	6.14741	1.36528	-6	2.19099	-5
NP_933743.1	1	hypothetical_protein_VV0950	-	-4.6598	7.68586	1.95045	-7	4.27821	-6
NP_933766.1	1	hypothetical_protein_VV0973	-	-3.98685	2.67801	2.06341	-6	3.06671	-5
NP_933782.1	1	short_chain_dehydrogenase	-	-4.65439	7.96095	1.28026	-6	2.08791	-5
NP_933793.1	1	heat_shock_protein_90	+	5.57564	9.91217	3.41761	-5	3.25905	-4
NP_933833.1	1	Fe2+_transport_system_protein_A	+	4.46057	9.11729	3.94001	-6	5.26348	-5
NP_933834.1	1	Fe2+_transport_system_protein_B	+	4.86081	11.2048	1.39648	-6	2.22684	-5
NP_933835.1	1	hypothetical_protein_VV1042	+	4.12758	6.52492	5.31643	-7	9.85403	-6
NP_933856.1	1	hypothetical_protein_VV1063	+	4.11238	7.42616	2.11843	-6	3.12049	-5
NP_933880.1	1	hypothetical_protein_VV1087	-	-3.3299	0.0793887	5.33117	-5	4.79043	-4
NP_933881.1	1	methyl-accepting_chemotaxis_protein	-	-5.1086	8.29666	1.23005	-7	2.9848	-6
NP_933885.1	1	sugar_ABC_transporter_periplasmic_protein	-	-3.55641	4.99021	2.45405	-6	3.532	-5
NP_933934.1	1	metal-dependent_hydrolase	+	3.83962	7.28895	5.55099	-5	4.94809	-4
NP_933956.1	1	ktrA_protein	+	4.29889	3.20662	1.63042	-8	5.68722	-7
NP_933968.1	1	bifunctional_acetaldehyde-CoA/alcohol_dehydrogenase	+	5.42385	13.1006	4.3633	-6	5.77502	-5
NP_933974.1	1	permease	-	-3.29375	5.27972	4.04543	-6	5.38997	-5
NP_933991.1	1	molybdenum_cofactor_biosynthesis_protein_A	-	-3.20932	7.36019	9.3232	-5	7.6271	-4
NP_933993.1	1	molybdenum_cofactor_biosynthesis_protein_MoaC	-	-4.4195	8.6075	2.28802	-6	3.31202	-5
NP_933995.1	1	molybdenum_cofactor_biosynthesis_protein_E	-	-2.88786	5.90465	1.23852	-4	9.63015	-4
NP_934008.1	1	proton/glutamate_symporter	+	4.64048	5.73195	6.00336	-7	1.09257	-5
NP_934015.1	1	hypothetical_protein_VV1222	-	-5.49377	6.55772	9.55622	-10	6.48661	-8
NP_934024.1	1	phosphotransferase_system_cellobiose-specific_component_IIC	-	-4.46014	8.34999	2.1767	-6	3.19694	-5
NP_934031.1	1	diaminopimelate_decarboxylase	-	-3.78975	7.01696	1.22433	-5	1.40087	-4
NP_934051.1	1	hypothetical_protein_VV1258	+	9.5106	12.9513	4.45032	-7	8.54444	-6
NP_934080.1	1	hypothetical_protein_VV1286	-	-3.71742	3.72038	2.06888	-5	2.18319	-4
NP_934094.1	1	integration_host_factor_subunit_beta	-	-4.42358	10.5817	1.41707	-5	1.57826	-4
NP_934122.1	1	biotin_synthesis_protein_BioC	+	5.08239	6.80703	1.81159	-5	1.9569	-4
NP_934124.1	1	hypothetical_protein_VV1331	-	-4.43124	6.70156	2.63944	-7	5.52414	-6
NP_934126.1	1	transcriptional_regulator	-	-7.77831	11.0291	4.28617	-12	7.68909	-10
NP_934127.1	1	short_chain_dehydrogenase	-	-6.71198	10.0416	2.95305	-10	2.60231	-8
NP_934128.1	1	amino-oxidase	-	-7.19992	11.7948	5.82714	-11	6.96899	-9
NP_934129.1	1	hypothetical_protein_VV1336	-	-8.04904	10.6635	1.31478	-12	3.00187	-10
NP_934130.1	1	cyclopropane-fatty-acyl-phospholipid_synthase	-	-7.73134	12.7952	5.48332	-12	9.1809	-10
NP_934131.1	1	hypothetical_protein_VV1338	-	-6.56813	6.19675	1.66345	-11	2.6111	-9
NP_934132.1	1	hypothetical_protein_VV1339	-	-4.75398	9.40503	4.73864	-6	6.12642	-5
NP_934133.1	1	hypothetical_protein_VV1340	-	-5.15524	8.98283	4.78659	-7	9.06636	-6
NP_934143.1	1	ATP_phosphoribosyltransferase	+	3.4731	6.73149	8.98621	-5	7.41178	-4
NP_934169.1	1	hypothetical_protein_VV1376	-	-4.70045	5.55543	2.42742	-8	7.9175	-7
NP_934170.1	1	hypothetical_protein_VV1377	-	-3.39021	6.99687	9.14688	-5	7.50731	-4
NP_934173.1	1	hypothetical_protein_VV1380	+	6.06203	8.79129	7.68626	-9	3.04	-7
NP_934201.1	1	phosphatidylglycerophosphate_synthase	-	-3.71578	3.6721	1.21852	-7	2.97117	-6
NP_934202.1	1	ABC_transporter_ATPase	-	-3.25116	5.20326	4.74453	-6	6.12642	-5
NP_934203.1	1	ABC_transporter_permease	-	-2.99358	5.00333	1.73063	-5	1.88568	-4
NP_934205.2	1	ABC_transporter_substrate-binding_protein	-	-3.5949	8.66776	7.87882	-5	6.60689	-4
NP_934215.1	1	DNA-binding_response_regulator	+	3.50348	7.21448	1.83222	-5	1.97072	-4
NP_934216.1	1	hypothetical_protein_VV1423	+	3.91571	7.60486	7.99366	-6	9.76677	-5
NP_934250.1	1	hypothetical_protein_VV1457	-	-4.15264	6.52937	3.63968	-6	4.92779	-5
NP_934251.1	1	selenocysteine_lyase	-	-3.23982	6.35618	3.81614	-5	3.5762	-4
NP_934254.1	1	di-_and_tricarboxylate_transporter	-	-3.0195	3.72951	3.62091	-5	3.4252	-4
NP_934260.1	1	hypothetical_protein_VV1467	+	3.01797	6.34611	7.44218	-5	6.33255	-4
NP_934261.1	1	phosphoribosylaminoimidazole-succinocarboxamide_synthase	+	2.9705	5.45671	4.99935	-5	4.5328	-4
NP_934291.1	1	glutathione_S-transferase	-	-3.24454	5.15284	1.07635	-5	1.24845	-4
NP_934292.1	1	hypothetical_protein_VV1499	-	-3.82562	6.07749	3.3081	-6	4.54005	-5
NP_934305.1	1	sugar_ABC_transporter_periplasmic_protein	-	-3.44045	2.54218	1.43508	-6	2.27395	-5
NP_934308.1	1	permease	-	-4.60016	5.98393	5.12261	-9	2.21818	-7
NP_934309.1	1	secreted_trypsin-like_serine_protease	-	-5.12857	9.19222	2.4431	-7	5.1346	-6
NP_934321.1	1	transcriptional_regulator	-	-3.66339	7.23065	2.00443	-5	2.12411	-4
NP_934323.1	1	methylcitrate_synthase	-	-4.11797	8.38203	7.12971	-6	8.8426	-5
NP_934324.1	1	aconitate_hydratase	-	-5.57103	7.63131	1.62323	-9	1.00398	-7
NP_934325.1	1	hypothetical_protein_VV1532	-	-5.05786	7.68915	2.25931	-8	7.59911	-7
NP_934326.1	1	PrpE_protein	-	-4.37339	8.37474	2.09294	-6	3.09201	-5
NP_934355.1	1	AraC-type_DNA-binding_domain-containing_protein	-	-3.90597	5.48962	7.09345	-8	1.95772	-6
NP_934383.1	1	AraC-type_DNA-binding_domain-containing_protein	+	2.69212	4.11934	5.51095	-5	4.92554	-4
NP_934394.1	1	membrane-fusion_protein	+	3.57182	5.88611	1.38149	-6	2.20995	-5
NP_934403.1	1	lipoprotein	+	3.47669	6.62862	1.15316	-5	1.32547	-4
NP_934406.1	1	hypothetical_protein_VV1613	-	-3.30646	3.5821	9.73268	-7	1.65719	-5
NP_934414.1	1	acetyltransferase	-	-3.50976	3.48196	5.4323	-6	6.87317	-5
NP_934415.1	1	ExoQ_family_protein	-	-5.18342	5.614	1.18815	-10	1.17021	-8
NP_934416.1	1	hypothetical_protein_VV1623	-	-5.30871	5.28848	9.47211	-11	9.91216	-9
NP_934417.1	1	hypothetical_protein_VV1624	-	-4.66866	6.54538	2.10732	-8	7.25003	-7
NP_934418.1	1	glycosyltransferase	-	-5.07702	5.31247	3.61509	-9	1.66593	-7
NP_934419.1	1	glycosyltransferase	-	-3.92183	7.13835	2.8423	-6	3.99913	-5
NP_934420.1	1	LuxO_repressor_protein	-	-4.47771	9.74933	2.76434	-6	3.90036	-5
NP_934421.1	1	signal_transduction_histidine_kinase	-	-5.08762	9.05282	1.90317	-7	4.21129	-6
NP_934422.1	1	phosphate/phosphonate_ABC_transporter_periplasmic_protein	-	-5.49408	6.99238	1.18808	-9	7.75027	-8
NP_934441.1	1	hypothetical_protein_VV1648	-	-5.39547	8.74648	3.69839	-8	1.15385	-6
NP_934460.1	1	hypothetical_protein_VV1667	-	-3.66355	8.7751	6.28415	-5	5.48962	-4
NP_934475.1	1	hypothetical_protein_VV1682	-	-3.08459	5.63875	1.51586	-5	1.68083	-4
NP_934477.1	1	hypothetical_protein_VV1684	-	-4.42897	6.61084	9.13307	-8	2.3287	-6
NP_934500.1	1	methyl-accepting_chemotaxis_protein	-	-6.09056	9.27054	7.86837	-8	2.11352	-6
NP_934521.1	1	hypothetical_protein_VV1728	-	-3.73885	7.07581	4.96788	-5	4.51615	-4
NP_934616.1	1	hypothetical_protein_VV1823	-	-2.82987	5.60186	1.03824	-4	8.33105	-4
NP_934651.1	1	hypothetical_protein_VV1858	+	3.97816	7.25983	3.36475	-5	3.22541	-4
NP_934652.1	1	hypothetical_protein_VV1859	+	5.14821	9.62003	2.27933	-5	2.36712	-4
NP_934742.1	1	imidazolonepropionase	-	-6.54317	8.85537	3.74335	-8	1.16067	-6
NP_934743.1	1	formimidoylglutamase	-	-5.77845	8.28568	6.60975	-9	2.69925	-7
NP_934744.1	1	urocanate_hydratase	-	-6.64794	9.24208	6.34995	-9	2.61441	-7
NP_934745.1	1	histidine_ammonia-lyase	-	-6.05723	8.6472	2.76737	-9	1.46321	-7
NP_934760.1	1	nicotinamidase-related_amidase	+	3.95298	5.37116	5.14407	-8	1.53005	-6
NP_934761.1	1	ADP-ribose_pyrophosphatase	+	3.41117	4.89054	8.16091	-6	9.87766	-5
NP_934766.1	1	hypothetical_protein_VV1973	-	-2.99235	5.59622	2.08092	-5	2.19129	-4
NP_934768.1	1	exporter	-	-5.07013	6.75934	5.54583	-8	1.59181	-6
NP_934772.1	1	hypothetical_protein_VV1979	-	-3.37881	7.81232	8.29226	-5	6.90747	-4
NP_934777.1	1	signal_transduction_protein	-	-4.60698	5.92678	1.0339	-6	1.74271	-5
NP_934779.1	1	arginine_decarboxylase	+	3.00783	6.15345	8.28298	-5	6.90747	-4
NP_934781.1	1	multidrug_resistance_protein_D	-	-4.24049	4.9991	7.51276	-9	2.99497	-7
NP_934782.1	1	lipase_chaperone	-	-6.66578	7.60486	2.17773	-11	3.31477	-9
NP_934783.1	1	lactonizing_lipase	-	-5.92169	6.66205	4.09675	-11	5.14449	-9
NP_934791.2	1	azoreductase	+	3.86069	5.18878	7.15573	-8	1.95917	-6
NP_934804.1	1	Flp_pilus_assembly_protein_CpaB	+	3.75147	3.5395	8.16616	-7	1.40475	-5
NP_934805.1	1	hypothetical_protein_VV2012	+	4.9209	2.75269	2.93747	-9	1.50213	-7
NP_934816.1	1	hypothetical_protein_VV2023	-	-4.08093	0.406051	3.31206	-5	3.19932	-4
NP_934817.1	1	hypothetical_protein_VV2024	+	4.89881	6.03459	3.69241	-5	3.47973	-4
NP_934818.1	1	DnaK-like_molecular_chaperone	+	4.53129	6.27483	1.29892	-5	1.47151	-4
NP_934819.1	1	DnaK-like_molecular_chaperone	+	3.70051	4.50782	6.46734	-6	8.08095	-5
NP_934823.1	1	diguanylate_cyclase	-	-4.07365	9.75174	1.37252	-5	1.53887	-4
NP_934824.1	1	hypothetical_protein_VV2031	-	-3.91882	8.37444	1.91077	-5	2.04209	-4
NP_934825.1	1	hypothetical_protein_VV2032	+	4.0716	6.93109	2.30756	-6	3.33072	-5
NP_934838.1	1	multidrug_ABC_transporter_ATPase_and_permease	+	4.10525	6.57603	5.20051	-5	4.68139	-4
NP_934848.1	1	hypothetical_protein_VV2055	-	-3.74911	6.03575	7.56823	-7	1.3292	-5
NP_934850.1	1	hypothetical_protein_VV2058	-	-4.21412	4.79673	1.07869	-5	1.24845	-4
NP_934853.1	1	hypothetical_protein_VV2060	-	-4.38958	8.12904	2.4952	-6	3.57817	-5
NP_934862.1	1	chemotaxis_protein_CheY	+	4.61019	6.11551	2.23249	-8	7.59676	-7
NP_934863.1	1	signal_transduction_histidine_kinase	+	5.57078	6.36913	8.47162	-11	9.67112	-9
NP_934864.1	1	di-_and_tricarboxylate_transporter	+	4.53648	5.74004	2.37108	-8	7.83548	-7
NP_934874.1	1	hypothetical_protein_VV2081	-	-5.72734	10.2142	7.99189	-8	2.13528	-6
NP_934875.1	1	guanylate_cyclase-related_protein	-	-6.07932	9.82031	5.29386	-9	2.25348	-7
NP_934876.1	1	MutT/nudix_family_protein	-	-3.94417	7.11605	1.90584	-6	2.88478	-5
NP_934888.1	1	hypothetical_protein_VV2095	-	-3.62373	5.54108	3.91874	-7	7.723	-6
NP_934892.1	1	hypothetical_protein_VV2099	-	-7.45369	-0.743869	4.40619	-6	5.77867	-5
NP_934901.1	1	hypothetical_protein_VV2108	-	-4.84706	2.62844	2.9605	-9	1.50213	-7
NP_934902.1	1	extracellular_solute-binding_protein	-	-3.26828	5.61366	3.8419	-6	5.15986	-5
NP_934905.1	1	hypothetical_protein_VV2112	-	-6.07506	9.32781	1.56864	-8	5.56335	-7
NP_934908.1	1	hypothetical_protein_VV2115	-	-5.41368	9.85981	1.06489	-7	2.66116	-6
NP_934930.1	1	hypothetical_protein_VV2137	-	-4.3942	7.94412	1.87146	-5	2.00434	-4
NP_934952.1	1	hypothetical_protein_VV2159	-	-3.16616	5.08241	5.24677	-6	6.67203	-5
NP_935027.1	1	hypothetical_protein_VV2234	-	-2.79805	2.56597	8.69453	-5	7.19483	-4
NP_935039.1	1	outer_membrane_protein	-	-2.86261	5.29419	3.32987	-5	3.20981	-4
NP_935056.1	1	hypothetical_protein_VV2263	+	4.23344	6.00284	3.29178	-8	1.03991	-6
NP_935108.1	1	hypothetical_protein_VV2315	-	-3.20163	3.99387	4.95317	-5	4.51539	-4
NP_935113.1	1	arginyl-tRNA-protein_transferase	-	-3.47951	8.16175	9.45912	-5	7.72572	-4
NP_935116.1	1	ATP-dependent_Clp_protease_adaptor_protein_ClpS	-	-3.57008	11.1897	1.11135	-4	8.81883	-4
NP_935135.1	1	formate_acetyltransferase	+	5.19881	12.3039	3.06222	-5	2.98091	-4
NP_935137.1	1	methyl-accepting_chemotaxis_protein	-	-5.93178	8.57346	5.61337	-8	1.60204	-6
NP_935139.1	1	hypothetical_protein_VV2346	-	-2.98051	5.10049	1.82232	-5	1.96427	-4
NP_935141.1	1	hypothetical_protein_VV2348	-	-3.08914	0.584291	7.22953	-5	6.18636	-4
NP_935142.1	1	serine_protein_kinase	-	-6.53772	14.4803	8.79846	-10	6.13814	-8
NP_935143.1	1	hypothetical_protein_VV2350	-	-6.62007	13.8045	9.39862	-10	6.46702	-8
NP_935144.1	1	SpoVR_family_protein	-	-7.34072	13.5778	6.41146	-11	7.48948	-9
NP_935145.1	1	diguanylate_cyclase	-	-4.18118	6.41683	1.46633	-7	3.49071	-6
NP_935147.1	1	hypothetical_protein_VV2354	+	4.13678	2.51205	1.54596	-7	3.64571	-6
NP_935160.1	1	ribosomal-protein-serine_acetyltransferase	-	-4.19285	5.38883	1.37101	-8	4.99029	-7
NP_935169.1	1	hypothetical_protein_VV2376	+	6.07983	9.29621	1.76686	-6	2.69995	-5
NP_935172.1	1	inosine_monophosphate_dehydrogenase-related_protein	-	-6.55461	9.05351	6.85566	-10	5.06412	-8
NP_935173.1	1	diguanylate_cyclase	-	-5.2532	8.57695	3.25635	-7	6.56894	-6
NP_935184.1	1	bifunctional_5,10-methylene-tetrahydrofolate_dehydrogenase/_5,10-methylene-tetrahydrofolate_cyclohydrolase	+	2.70143	3.35798	1.03993	-4	8.33105	-4
NP_935208.1	1	hypothetical_protein_VV2415	-	-5.16143	5.83812	8.0484	-10	5.69396	-8
NP_935209.1	1	hypothetical_protein_VV2416	-	-4.90552	6.55863	9.98987	-9	3.77287	-7
NP_935210.1	1	response_regulator	-	-5.28663	11.5061	1.69706	-7	3.92035	-6
NP_935237.1	1	long-chain_fatty_acid_transport_protein	-	-5.65649	9.38412	1.10082	-7	2.73734	-6
NP_935299.1	1	thioredoxin-dependent_thiol_peroxidase	-	-3.98199	8.51636	3.61591	-5	3.4252	-4
NP_935315.1	1	hypothetical_protein_VV2522	-	-3.08541	2.43091	3.33569	-5	3.20981	-4
NP_935317.1	1	hypothetical_protein_VV2524	-	-4.21787	5.27484	4.84128	-8	1.45615	-6
NP_935318.1	1	hypothetical_protein_VV2525	-	-3.08338	3.70406	1.23059	-5	1.40345	-4
NP_935356.1	1	hypothetical_protein_VV2563	+	4.00533	5.98773	1.18594	-4	9.33698	-4
NP_935370.1	1	sodium-dependent_transporter	-	-4.55291	7.56023	1.60378	-7	3.74688	-6
NP_935389.1	1	AmpG_protein	-	-4.15636	6.61265	3.01838	-7	6.22145	-6
NP_935391.1	1	transcriptional_activator_ChrR	-	-4.56284	10.9635	3.73414	-6	5.02857	-5
NP_935392.1	1	RNA_polymerase_sigma_factor	-	-4.78291	11.2545	1.90672	-6	2.88478	-5
NP_935393.1	1	hypothetical_protein_VV2600	-	-5.14284	9.89678	7.94068	-7	1.37538	-5
NP_935410.1	1	tellurite_resistance_protein	+	3.30436	5.33098	9.12116	-5	7.49846	-4
NP_935415.1	1	tetrahydrodipicolinate_N-succinyltransferase	+	3.83374	7.57008	5.14331	-6	6.57376	-5
NP_935419.2	1	glycerol-3-phosphate_dehydrogenase	+	5.67288	9.24958	1.2257	-8	4.49392	-7
NP_935428.1	1	methyl-accepting_chemotaxis_protein	-	-5.0136	9.65896	3.11975	-7	6.37013	-6
NP_935440.1	1	hypothetical_protein_VV2647	-	-2.93168	5.49457	2.77858	-5	2.75283	-4
NP_935443.1	1	hypothetical_protein_VV2650	-	-4.88122	9.37897	4.58161	-7	8.71721	-6
NP_935444.1	1	Flp_pilus_assembly_protein_TadC	-	-3.47482	6.38787	1.8648	-5	2.00147	-4
NP_935445.1	1	Flp_pilus_assembly_protein_TadB	-	-4.27988	6.80868	5.41502	-7	9.99986	-6
NP_935446.1	1	Flp_pilus_assembly_protein_TadA	-	-4.44722	7.30957	8.14686	-7	1.40475	-5
NP_935447.1	1	Flp_pilus_assembly_protein,_ATPase_CpaE	-	-4.57431	8.19593	1.33695	-6	2.16529	-5
NP_935448.1	1	hypothetical_protein_VV2656	-	-5.36741	7.25913	2.2057	-9	1.259	-7
NP_935449.1	1	hypothetical_protein_VV2655	-	-5.19985	2.01193	3.18283	-10	2.65621	-8
NP_935450.1	1	hypothetical_protein_VV2657	-	-5.07679	6.52158	3.2126	-9	1.56669	-7
NP_935451.1	1	hypothetical_protein_VV2658	-	-4.93706	6.68739	2.2766	-8	7.59911	-7
NP_935452.1	1	hypothetical_protein_VV2659	-	-5.07476	6.40281	5.2332	-9	2.2467	-7
NP_935453.1	1	Flp_pilus_assembly_protein,_secretin_CpaC	-	-4.8947	7.246	5.74642	-8	1.63075	-6
NP_935454.1	1	Flp_pilus_assembly_protein_CpaB	-	-5.70455	5.96185	3.65159	-11	4.98965	-9
NP_935455.1	1	ATPase	-	-5.93867	7.83506	1.76753	-9	1.06968	-7
NP_935456.1	1	hypothetical_protein_VV2663	-	-5.8922	7.34732	1.06771	-8	4.00233	-7
NP_935457.1	1	hypothetical_protein_VV2664	-	-6.41342	7.9826	5.85973	-9	2.4734	-7
NP_935458.1	1	hypothetical_protein_VV2665	-	-6.35652	6.32459	3.15523	-12	6.09566	-10
NP_935459.1	1	hypothetical_protein_VV2666	-	-6.5166	9.14461	6.01254	-9	2.50256	-7
NP_935460.1	1	long-chain_acyl-CoA_synthetase	-	-6.53307	10.691	2.06044	-9	1.18961	-7
NP_935478.1	1	c-di-GMP_phosphodiesterase_A-related_protein	-	-5.05596	9.88639	2.24406	-7	4.8169	-6
NP_935515.1	1	hypothetical_protein_VV2722	-	-4.51852	7.33227	2.25358	-7	4.8169	-6
NP_935529.1	1	peptide_ABC_transporter,_permease_protein	-	-4.04237	3.71962	1.32553	-6	2.15474	-5
NP_935531.1	1	oligopeptide_ABC_transporter_ATPase	-	-2.65381	4.04496	1.0357	-4	8.33105	-4
NP_935540.1	1	ammonia_permease	+	5.83624	11.517	1.17901	-4	9.29699	-4
NP_935541.1	1	nitrogen_regulatory_protein_PII	+	6.97142	11.1574	4.19337	-6	5.57231	-5
NP_935591.1	1	oxaloacetate_decarboxylase_subunit_beta	+	3.20717	7.60319	1.29413	-4	9.95467	-4
NP_935592.1	1	oxaloacetate_decarboxylase	+	3.5643	8.35252	6.86718	-5	5.91661	-4
NP_935593.1	1	oxaloacetate_decarboxylase_subunit_gamma	+	4.05364	8.57203	5.90037	-5	5.19958	-4
NP_935601.1	1	DNA-directed_RNA_polymerase,_sigma_subunit	-	-4.83336	12.7753	2.26029	-6	3.29085	-5
NP_935602.1	1	membrane_protein	-	-3.71963	12.3894	6.84628	-5	5.90874	-4
NP_935610.1	1	cell_division_protein_FtsB	-	-4.92085	0.611478	1.97997	-5	2.10708	-4
NP_935612.2	1	CTP_synthetase	+	3.7186	9.84458	7.4887	-5	6.3433	-4
NP_935622.1	1	DNA_repair_protein_RecO	-	-4.34443	4.82406	2.32725	-9	1.28988	-7
NP_935623.1	1	GTP-binding_protein_Era	-	-4.10938	8.70022	9.94064	-6	1.16663	-4
NP_935637.1	1	hypothetical_protein_VV2844	-	-8.681	14.101	3.74474	-11	4.98965	-9
NP_935653.1	1	hypothetical_protein_VV2860	-	-2.71396	2.57498	5.6921	-5	5.05205	-4
NP_935657.1	1	cytochrome_c_oxidase_subunit_I	-	-7.35726	10.0806	3.21019	-11	4.60709	-9
NP_935658.1	1	hypothetical_protein_VV2865	-	-2.7709	4.13312	2.75125	-5	2.74742	-4
NP_935681.1	1	methyl-accepting_chemotaxis_protein	-	-6.08002	8.96922	3.17637	-9	1.56421	-7
NP_935682.1	1	flavoprotein	-	-5.58213	8.83476	3.83302	-8	1.18118	-6
NP_935683.1	1	hypothetical_protein_VV2890	-	-4.09045	0.86581	4.37126	-6	5.77502	-5
NP_935687.1	1	HD-GYP_domain-containing_protein	-	-4.5852	8.18169	1.60173	-6	2.4986	-5
NP_935688.1	1	hypothetical_protein_VV2895	-	-5.70844	9.14418	1.21611	-8	4.49155	-7
NP_935691.1	1	6-phospho-beta-glucosidase	+	3.59204	7.16855	1.22369	-4	9.55342	-4
NP_935692.1	1	phosphotransferase_system_cellobiose-specific_component_IIA	+	5.96111	5.43146	5.19931	-8	1.53005	-6
NP_935693.1	1	phosphotransferase_system_cellobiose-specific_component_IIC	+	5.10933	5.91663	1.92813	-6	2.90841	-5
NP_935694.1	1	phosphotransferase_system_cellobiose-specific_component_IIB	+	5.64577	5.29033	2.12137	-7	4.59295	-6
NP_935711.1	1	arginine_deiminase	-	-4.3177	7.1754	2.02427	-6	3.03519	-5
NP_935719.1	1	ATPase	-	-4.48246	12.717	4.46836	-6	5.84494	-5
NP_935739.1	1	MSHA_biogenesis_protein_MshM	-	-3.58395	9.11247	7.83069	-5	6.58854	-4
NP_935747.1	1	DNA-binding_HTH_domain-containing_protein	-	-3.41192	6.65721	2.29391	-5	2.37084	-4
NP_935754.1	1	Na+/H+_antiporter	-	-3.52688	8.28496	7.56211	-5	6.38394	-4
NP_935755.1	1	hypothetical_protein_VV2962	-	-5.30993	9.4468	9.38366	-8	2.38051	-6
NP_935756.1	1	hypothetical_protein_VV2963	-	-4.27993	10.806	9.7293	-6	1.14535	-4
NP_935760.1	1	sulfite_reductase_(NADPH)_flavoprotein_alpha-component	-	-3.0697	6.7696	9.84128	-5	7.9859	-4
NP_935761.1	1	hypothetical_protein_VV2968	-	-4.48148	6.58518	2.73273	-6	3.86662	-5
NP_935792.1	1	bifunctional_argininosuccinate_lyase/N-acetylglutamate_synthase	+	5.32912	8.69884	2.01036	-5	2.1259	-4
NP_935793.1	1	argininosuccinate_synthase	+	4.91709	8.88713	1.20173	-4	9.4465	-4
NP_935794.1	1	acetylglutamate_kinase	+	5.64843	7.1184	1.18516	-5	1.35915	-4
NP_935815.1	1	hypothetical_protein_VV3022	-	-4.96043	8.02553	5.78576	-7	1.06065	-5
NP_935840.1	1	hydrolase	-	-3.16841	6.56519	1.22485	-4	9.55342	-4
NP_935844.1	1	hypothetical_protein_VV3051	-	-4.74957	10.1776	6.26027	-5	5.47828	-4
NP_935848.1	1	para-aminobenzoate_synthase_component_II	-	-3.75492	3.88836	2.00654	-7	4.3821	-6
NP_935878.1	1	hypothetical_protein_VV3086	+	5.18226	7.20784	3.65086	-5	3.44704	-4
NP_935900.1	1	co-chaperonin_GroES	+	6.66444	10.0152	3.00069	-5	2.94384	-4
NP_935915.1	1	multiple_antibiotic_transporter	-	-3.16301	3.50788	3.0673	-6	4.25608	-5
NP_935916.1	1	hypothetical_protein_VV3123	-	-11.5478	8.04349	3.71778	-16	1.14985	-12
NP_935917.1	1	sodium/solute_symporter	-	-7.69147	9.40198	4.06411	-11	5.14449	-9
NP_935920.1	1	hypothetical_protein_VV3127	-	-5.89613	4.47815	1.23178	-12	2.9463	-10
NP_935924.1	1	signal-transduction_protein	-	-4.95609	5.80929	3.22574	-10	2.65621	-8
NP_935925.1	1	DNA_polymerase_III_subunit_epsilon	-	-3.08683	3.87673	1.08492	-5	1.25277	-4
NP_935926.2	1	acetyl-CoA_synthetase	-	-4.45279	7.21652	7.14498	-7	1.25927	-5
NP_935934.1	1	zinc-responsive_transcriptional_regulator	-	-3.83548	7.70635	9.64597	-6	1.14004	-4
NP_935948.1	1	hypothetical_protein_VV3154	-	-7.26143	-0.790448	9.78272	-5	7.95123	-4
NP_935964.1	1	hypothetical_protein_VV3171	-	-2.86863	4.7724	2.45925	-5	2.49552	-4
NP_935979.1	1	hypothetical_protein_VV3186	-	-3.00315	4.5034	4.06568	-5	3.78184	-4
NP_935980.2	1	ATP-dependent_DNA_helicase_RecQ	-	-2.97923	5.56588	1.06689	-4	8.51031	-4
NP_936039.2	1	inner_membrane_transport_protein_YdhC	-	-2.80995	4.43996	1.75886	-5	1.90875	-4
NP_936040.1	1	cyclohexadienyl_dehydratase	-	-4.16401	9.05496	1.75941	-5	1.90875	-4
NP_936059.1	2	oligopeptide_ABC_transporter_ATPase	+	3.37027	5.80867	7.16977	-6	8.84858	-5
NP_936062.1	2	GTP_cyclohydrolase_II	-	-5.12746	7.98247	1.65489	-7	3.84839	-6
NP_936063.1	2	hypothetical_protein_VVA0007	-	-6.42563	9.45382	7.86587	-10	5.64432	-8
NP_936064.1	2	signal_transduction_histidine_kinase	-	-5.16941	9.58231	1.15771	-7	2.83668	-6
NP_936077.1	2	methyl-accepting_chemotaxis_protein	-	-5.09139	11.0151	3.12591	-6	4.31358	-5
NP_936078.1	2	hypothetical_protein_VVA0022	-	-6.49057	8.88007	3.00767	-10	2.60474	-8
NP_936081.1	2	hypothetical_protein_VVA0025	-	-2.73987	2.94205	3.40915	-5	3.25905	-4
NP_936090.1	2	hypothetical_protein_VVA0034	-	-5.62888	9.97119	1.51134	-7	3.58088	-6
NP_936095.1	2	hypothetical_protein_VVA0039	-	-2.85078	4.39214	2.1611	-5	2.2615	-4
NP_936106.1	2	diguanylate_cyclase	-	-6.30343	10.2588	3.46254	-9	1.64078	-7
NP_936113.1	2	glycosidase	-	-2.96382	5.35719	4.04751	-5	3.77192	-4
NP_936120.1	2	putrescine_transporter	-	-3.09505	2.8212	1.56721	-5	1.72633	-4
NP_936131.1	2	transcriptional_regulator_MalT	+	4.92557	9.03743	8.39096	-6	1.00832	-4
NP_936136.1	2	methyl-accepting_chemotaxis_protein	-	-5.48971	9.59295	9.85988	-8	2.48875	-6
NP_936138.1	2	threonine_efflux_protein	-	-2.75423	3.48907	6.81692	-5	5.89353	-4
NP_936145.1	2	hypothetical_protein_VVA0089	-	-3.90026	10.1999	3.34595	-5	3.21352	-4
NP_936146.1	2	phosphoserine_phosphatase	-	-2.77058	4.49428	3.4504	-5	3.28246	-4
NP_936150.1	2	glutathione_S-transferase	+	3.72031	9.25559	5.09943	-5	4.61522	-4
NP_936152.1	2	hypothetical_protein_VVA0096	-	-6.78042	10.2756	2.16088	-10	2.01002	-8
NP_936153.1	2	hypothetical_protein_VVA0097	-	-4.61909	6.88511	8.55063	-8	2.26051	-6
NP_936167.1	2	hypothetical_protein_VVA0111	-	-3.10465	5.78028	7.89602	-5	6.61029	-4
NP_936170.1	2	hypothetical_protein_VVA0115	-	-4.06078	9.34245	5.17657	-5	4.6682	-4
NP_936175.1	2	diguanylate_cyclase	-	-2.62352	3.98392	7.37117	-5	6.28615	-4
NP_936176.1	2	hypothetical_protein_VVA0120	-	-3.00158	4.69848	3.05773	-5	2.98091	-4
NP_936183.1	2	sugar_ABC_transporter_permease	-	-2.88972	4.43089	9.10138	-5	7.49447	-4
NP_936187.1	2	hypothetical_protein_VVA0131	+	2.79618	4.21103	2.94242	-5	2.89232	-4
NP_936188.1	2	peptide_ABC_transporter_substrate-binding_protein	+	6.8171	7.48421	4.8328	-6	6.22245	-5
NP_936189.1	2	peptide_ABC_transporter_permease	+	4.56995	4.27088	4.28437	-5	3.9487	-4
NP_936190.1	2	peptide_ABC_transporter_permease	+	4.42876	5.02287	7.87066	-5	6.60689	-4
NP_936191.1	2	peptide_ABC_transporter_ATP-binding_protein	+	4.51746	5.12419	5.12609	-5	4.631	-4
NP_936192.1	2	oligopeptide_ABC_transporter_ATPase	+	4.291	4.03024	1.31948	-5	1.48858	-4
NP_936196.1	2	hypothetical_protein_VVA0140	+	5.8694	5.17155	4.5273	-7	8.64663	-6
NP_936198.1	2	maltoporin	+	6.82786	7.15744	1.52605	-6	2.39542	-5
NP_936206.1	2	hypothetical_protein_VVA0150	+	4.17146	4.21113	2.61708	-6	3.72396	-5
NP_936245.1	2	AraC_family_transcriptional_regulator	+	5.49893	6.95455	1.12332	-7	2.77952	-6
NP_936247.1	2	PTS_system_fructose-specific_transporter_subunit_IIB	+	5.10099	4.44467	5.48641	-8	1.58381	-6
NP_936248.1	2	PTS_system_fructose-specific_transporter_subunit_IIABC	+	4.09394	4.25417	2.28442	-8	7.59911	-7
NP_936249.1	2	transcriptional_regulator	+	3.8639	1.62521	5.31117	-7	9.85403	-6
NP_936290.1	2	hypothetical_protein_VVA0234	-	-6.2964	6.43723	5.6693	-11	6.94558	-9
NP_936297.1	2	hypothetical_protein_VVA0241	-	-4.7494	7.64719	1.70145	-7	3.92035	-6
NP_936303.1	2	diacylglycerol_kinase	+	7.30631	5.37406	4.57834	-16	1.14985	-12
NP_936310.1	2	transcriptional_regulator	+	3.10862	5.11043	2.77505	-5	2.75283	-4
NP_936316.1	2	3,4-dihydroxy-2-butanone_4-phosphate_synthase	-	-2.60262	3.53496	7.19852	-5	6.17034	-4
NP_936333.1	2	spermidine/putrescine_ABC_transporter_substrate-binding_protein	+	3.98095	7.33262	2.40187	-5	2.45215	-4
NP_936338.1	2	hypothetical_protein_VVA0282	+	5.71243	7.38843	3.72661	-10	2.97123	-8
NP_936339.2	2	hypothetical_protein_VVA0283	+	4.31675	9.92005	6.49514	-6	8.09555	-5
NP_936342.1	2	chemotactic_transducer-related_protein	-	-4.49736	10.1187	3.82943	-5	3.58198	-4
NP_936357.1	2	hypothetical_protein_VVA0301	-	-3.09761	4.40051	6.11186	-6	7.67497	-5
NP_936358.1	2	serine_protease	-	-4.05908	7.01678	1.06442	-6	1.78815	-5
NP_936363.1	2	hypothetical_protein_VVA0308	-	-2.88805	2.66755	4.36593	-5	4.0165	-4
NP_936380.1	2	hypothetical_protein_VVA0324	+	4.29859	6.00694	5.20882	-8	1.53005	-6
NP_936386.1	2	hypothetical_protein_VVA0330	+	5.78211	6.65278	8.48739	-9	3.2794	-7
NP_936398.1	2	acetyltransferase	-	-8.34956	8.46273	3.06242	-9	1.52302	-7
NP_936400.1	2	hypothetical_protein_VVA0344	+	3.65011	8.3938	7.4508	-5	6.33255	-4
NP_936409.1	2	hypothetical_protein_VVA0353	-	-3.11858	6.34217	7.8164	-5	6.58755	-4
NP_936410.2	2	purine_nucleoside_phosphorylase	-	-4.30007	8.19556	6.63696	-5	5.75776	-4
NP_936411.1	2	hypothetical_protein_VVA0355	-	-5.32296	8.98178	2.10251	-7	4.57183	-6
NP_936412.1	2	transcriptional_regulator	-	-4.62093	8.96367	2.08688	-6	3.09201	-5
NP_936413.1	2	deoxyribodipyrimidine_photolyase	-	-4.55663	8.91274	3.30741	-6	4.54005	-5
NP_936417.1	2	oligopeptidase_B	+	3.59036	5.1342	1.72064	-6	2.65931	-5
NP_936439.1	2	DNA-binding_HTH_domain-containing_protein	+	4.25611	8.71601	4.15431	-5	3.84685	-4
NP_936451.1	2	capsular_polysaccharide_biosynthesis_glycosyltransferase	+	3.36816	5.9109	1.0305	-4	8.3219	-4
NP_936475.1	2	hemin_importer_ATP-binding_subunit	+	4.32973	3.01745	8.69938	-8	2.2878	-6
NP_936476.1	2	hemin_ABC_transporter_permease	+	5.18056	3.417	5.4032	-10	4.17543	-8
NP_936477.1	2	hemin_ABC_transporter_substrate-binding_protein	+	4.86421	5.62385	3.56709	-9	1.66593	-7
NP_936478.1	2	biopolymer_transport_protein_ExbD1	+	6.26201	6.17536	1.11129	-12	2.79101	-10
NP_936479.1	2	biopolymer_transport_protein_ExbB1	+	6.21583	5.81018	9.43253	-13	2.78704	-10
NP_936480.1	2	periplasmic_protein_TonB1	+	5.85905	6.81805	2.33682	-9	1.28988	-7
NP_936481.1	2	coproporphyrinogen_III_oxidase	+	6.51612	9.24287	3.01786	-9	1.51587	-7
NP_936482.1	2	heme_iron_utilization_protein	+	4.10261	8.55846	7.16801	-6	8.84858	-5
NP_936490.1	2	methyl-accepting_chemotaxis_protein	-	-4.7921	8.76757	6.18136	-7	1.11287	-5
NP_936492.1	2	hypothetical_protein_VVA0436	-	-5.73439	6.96785	3.54088	-10	2.86868	-8
NP_936493.1	2	methyl-accepting_chemotaxis_protein	-	-3.87175	10.3324	3.88415	-5	3.62641	-4
NP_936498.1	2	hypothetical_protein_VVA0443	-	-3.42605	5.10848	1.10674	-6	1.84079	-5
NP_936502.1	2	spermidine_synthase	-	-3.80021	6.08277	1.75686	-6	2.69868	-5
NP_936503.1	2	hypothetical_protein_VVA0447	-	-4.26421	5.67055	1.6282	-8	5.68722	-7
NP_936513.1	2	methyl-accepting_chemotaxis_protein	-	-4.81266	10.6112	9.09125	-6	1.08212	-4
NP_936514.1	2	transcriptional_regulator	-	-3.22598	5.73481	8.97466	-6	1.07078	-4
NP_936515.1	2	malate_synthase	-	-3.25972	5.20865	1.36288	-5	1.53149	-4
NP_936517.1	2	bifunctional_methionine_sulfoxide_reductase_A/B	-	-5.17654	8.70037	5.60769	-7	1.03177	-5
NP_936519.1	2	acetyltransferase	+	3.99878	6.43307	2.37483	-5	2.43444	-4
NP_936551.1	2	hypothetical_protein_VVA0495	-	-4.15666	3.15893	2.24454	-6	3.27742	-5
NP_936552.1	2	L-serine_deaminase	-	-3.6525	7.10039	2.22175	-5	2.31533	-4
NP_936554.1	2	exopolyphosphatase	-	-4.63945	9.92412	2.06361	-6	3.06671	-5
NP_936555.1	2	MutT/nudix_family_protein	-	-3.3371	2.9491	3.05502	-6	4.2508	-5
NP_936562.1	2	transcriptional_regulator_BetI	-	-2.76146	3.84691	3.57989	-5	3.3992	-4
NP_936575.2	2	sn-glycerol-3-phosphate_dehydrogenase_subunit_A	+	6.89822	10.975	8.87729	-9	3.40387	-7
NP_936576.1	2	anaerobic_glycerol-3-phosphate_dehydrogenase_subunit_B	+	6.17282	8.40077	6.7062	-9	2.71655	-7
NP_936577.1	2	sn-glycerol-3-phosphate_dehydrogenase_subunit_C	+	4.98098	10.0741	2.95833	-6	4.12769	-5
NP_936578.1	2	phosphatase	-	-5.18308	9.40734	1.60022	-7	3.74688	-6
NP_936582.1	2	hypothetical_protein_VVA0526	-	-6.34195	9.5496	6.65188	-10	4.98692	-8
NP_936583.1	2	alcohol_dehydrogenase	+	4.2328	7.05903	3.81001	-5	3.5762	-4
NP_936593.1	2	Zinc_metalloprotease	-	-5.15673	8.98286	1.50199	-6	2.36505	-5
NP_936594.1	2	hypothetical_protein_VVA0538	-	-5.0549	2.63964	1.53793	-8	5.51787	-7
NP_936606.1	2	glutamate_decarboxylase	-	-3.87483	6.32081	6.0127	-6	7.56937	-5
NP_936635.1	2	methyl-accepting_chemotaxis_protein	-	-6.34714	9.14132	3.60843	-9	1.66593	-7
NP_936636.1	2	anti-anti-sigma_regulatory_factor	-	-5.75717	10.3769	6.61037	-8	1.8532	-6
NP_936637.1	2	anti-anti-sigma_regulatory_factor	-	-5.34631	7.77777	1.45909	-7	3.49001	-6
NP_936638.1	2	anti-sigma_regulatory_factor	-	-4.83031	8.31074	7.05069	-7	1.24703	-5
NP_936639.1	2	indirect_negative_regulator_of_sigma-B_activity	-	-4.40045	7.39329	1.35444	-6	2.18056	-5
NP_936640.1	2	hypothetical_protein_VVA0584	-	-4.26137	9.85754	1.04751	-5	1.21798	-4
NP_936641.1	2	response_regulator	-	-4.57694	9.29035	1.17625	-6	1.93715	-5
NP_936662.1	2	hypothetical_protein_VVA0606	-	-3.8247	6.99585	9.73648	-6	1.14535	-4
NP_936664.1	2	lipase	+	2.68604	2.10001	1.0325	-4	8.32466	-4
NP_936673.1	2	hypothetical_protein_VVA0617	+	2.87796	3.2726	1.21506	-4	9.52143	-4
NP_936674.1	2	catechol_siderophore_ABC_transporter_permease	+	3.53142	4.50718	5.12786	-7	9.57517	-6
NP_936676.1	2	catechol_siderophore_ABC_transporter_ATP-binding_protein	+	3.68648	5.41225	3.92069	-7	7.723	-6
NP_936683.1	2	hypothetical_protein_VVA0627	+	2.70893	2.25212	1.00829	-4	8.1688	-4
NP_936696.1	2	cytochrome_c-type_protein	-	-6.23937	9.98228	2.8101	-9	1.47033	-7
NP_936697.1	2	cytochrome_c553	-	-6.64156	8.17249	1.08312	-9	7.15855	-8
NP_936698.1	2	deca-heme_c-type_cytochrome	-	-5.53372	9.39324	2.44185	-7	5.1346	-6
NP_936699.1	2	deca-heme_c-type_cytochrome	-	-5.64938	7.12604	4.13068	-8	1.26515	-6
NP_936700.1	2	hypothetical_protein_VVA0644	-	-5.46503	9.5772	2.31689	-7	4.93124	-6
NP_936707.1	2	diguanylate_cyclase	-	-4.19938	9.8451	2.85534	-5	2.81223	-4
NP_936732.1	2	hypothetical_protein_VVA0676	+	6.07421	6.65276	2.38048	-5	2.43526	-4
NP_936742.1	2	hypothetical_protein_VVA0686	-	-2.85769	4.83373	3.78696	-5	3.56216	-4
NP_936747.1	2	glycine_dehydrogenase	+	3.42131	7.44691	6.50564	-5	5.6536	-4
NP_936751.1	2	transcriptional_regulator	+	3.57148	6.39132	4.71633	-6	6.12642	-5
NP_936753.1	2	secreted_trypsin-like_serine_protease	-	-3.86298	6.99255	9.17301	-6	1.08927	-4
NP_936754.1	2	transcriptional_regulator	-	-2.5324	4.42813	1.21818	-4	9.53106	-4
NP_936766.1	2	hypothetical_protein_VVA0710	-	-5.12734	6.81424	2.49159	-9	1.36035	-7
NP_936774.1	2	oxidoreductase	+	3.4102	6.55225	3.04143	-5	2.9722	-4
NP_936775.1	2	AraC_family_transcriptional_regulator	+	3.64113	6.44161	3.37588	-6	4.62044	-5
NP_936791.1	2	cytochrome_B561	+	3.60553	5.53887	4.45679	-7	8.54444	-6
NP_936792.1	2	hypothetical_protein_VVA0736	+	3.46605	5.04359	3.61501	-6	4.90762	-5
NP_936793.1	2	formate_transporter_1	+	8.92536	13.3961	2.4938	-13	1.15576	-10
NP_936800.1	2	transmembrane_transport_protein	+	2.86103	4.55288	3.21135	-5	3.11402	-4
NP_936801.1	2	hypothetical_protein_VVA0745	+	4.80705	6.33494	7.09338	-5	6.09061	-4
NP_936808.1	2	lipase	-	-3.44083	7.58872	6.35326	-5	5.54035	-4
NP_936809.1	2	long-chain_fatty_acid_transport_protein	-	-3.66065	6.54121	2.93094	-6	4.11232	-5
NP_936811.1	2	Zn-dependent_protease_with_chaperone_function	+	2.91592	4.61779	2.56287	-5	2.57466	-4
NP_936824.1	2	acetyltransferase	-	-2.50604	3.4377	1.24428	-4	9.65996	-4
NP_936829.1	2	ABC_transporter_ATPase	-	-4.58512	8.33148	2.84863	-5	2.81114	-4
NP_936843.1	2	translation_initiation_factor_Sui1	-	-3.59958	4.51643	9.72383	-7	1.65719	-5
NP_936844.1	2	hypothetical_protein_VVA0788	-	-4.2771	1.10935	1.24866	-7	3.0154	-6
NP_936845.1	2	hypothetical_protein_VVA0789	-	-3.28997	0.328818	1.14448	-4	9.03887	-4
NP_936867.1	2	pyridine_nucleotide_transhydrogenase	+	3.9238	8.32215	8.37778	-5	6.96715	-4
NP_936868.1	2	NAD(P)_transhydrogenase_subunit_alpha	+	3.66681	8.28072	9.64549	-5	7.86515	-4
NP_936875.1	2	transcriptional_regulator	+	2.81038	5.07622	1.26633	-4	9.7858	-4
NP_936903.1	2	hypothetical_protein_VVA0847	-	-5.21668	1.92374	1.34064	-6	2.16529	-5
NP_936937.1	2	hypothetical_protein_VVA0881	-	-3.51479	2.08796	4.38238	-6	5.77502	-5
NP_936938.1	2	phosphohydrolase	-	-2.49724	3.86734	1.06151	-4	8.49038	-4
NP_936949.1	2	methyl-accepting_chemotaxis_protein	-	-3.90227	6.03228	2.84696	-7	5.93372	-6
NP_936960.1	2	hypothetical_protein_VVA0904	-	-4.68841	7.16974	4.84368	-6	6.22245	-5
NP_936961.1	2	hypothetical_protein_VVA0905	-	-3.87208	6.63824	3.25568	-5	3.15092	-4
NP_936966.1	2	Na+-driven_multidrug_efflux_pump	+	3.23167	3.30605	1.64897	-6	2.56432	-5
NP_936967.1	2	hypothetical_protein_VVA0912	+	5.1998	3.9528	1.40648	-8	5.08257	-7
NP_936970.1	2	anaerobic_C4-dicarboxylate_transporter	+	5.88977	8.74297	2.34424	-5	2.41293	-4
NP_936973.1	2	biopolymer_transport_protein_ExbD2	+	6.3932	3.97884	3.1041	-14	2.59865	-11
NP_936974.1	2	biopolymer_transport_protein_ExbB2	+	5.06944	5.31423	1.03144	-10	1.03618	-8
NP_936975.1	2	biopolymer_transport_protein_ExbB-related_protein	+	5.57785	7.81564	3.25738	-9	1.57325	-7
NP_936976.1	2	hypothetical_protein_VVA0920	+	4.78432	6.13744	6.02846	-9	2.50256	-7
NP_936978.1	2	hypothetical_protein_VVA0922	-	-6.59176	8.40053	1.63898	-9	1.00398	-7
NP_936984.1	2	methyl-accepting_chemotaxis_protein	+	3.48702	5.58828	2.50606	-6	3.57817	-5
NP_936988.1	2	hypothetical_protein_VVA0932	-	-3.9234	5.63378	4.80122	-7	9.06636	-6
NP_936998.1	2	GTPase	+	3.2797	5.16999	1.37577	-5	1.53909	-4
NP_937003.1	2	ferredoxin_subunit_of_nitrite_reductase	+	7.18788	7.98373	1.12498	-6	1.86494	-5
NP_937004.1	2	NAD(P)H-nitrite_reductase	+	9.07905	10.3435	1.16958	-6	1.9325	-5
NP_937005.1	2	nitrate_transporter_system,_ATPase_component	+	9.4544	9.7736	4.39191	-6	5.77502	-5
NP_937006.1	2	nitrate_transporter_system,_permease	+	9.84132	8.68848	5.96959	-6	7.53398	-5
NP_937007.1	2	nitrate_ABC_transporter_substrate-binding_protein	+	9.79855	10.0695	6.20261	-6	7.7695	-5
NP_937010.1	2	hypothetical_protein_VVA0954	+	5.30039	8.34004	3.41931	-5	3.25905	-4
NP_937011.1	2	uroporphyrinogen-III_methylase	+	7.64275	10.5185	2.1887	-6	3.20519	-5
NP_937012.1	2	anaerobic_dehydrogenase	+	11.3227	10.75	8.84307	-8	2.3112	-6
NP_937014.1	2	hypothetical_protein_VVA0957	+	10.6167	2.42232	1.18035	-6	1.93754	-5
NP_937022.1	2	sn-glycerol-3-phosphate_transporter	+	6.12276	9.51947	7.74337	-7	1.35432	-5
NP_937023.1	2	glycerophosphodiester_phosphodiesterase	+	4.85626	6.11696	3.12351	-8	9.94401	-7
NP_937033.1	2	hypothetical_protein_VVA0977	-	-4.23443	5.30386	3.25377	-7	6.56894	-6
NP_937053.1	2	glutathione_S-transferase	+	3.02423	4.51079	2.28489	-5	2.36712	-4
NP_937057.1	2	hypothetical_protein_VVA1001	+	2.86432	3.22454	1.52431	-5	1.68648	-4
NP_937060.1	2	pterin-4-alpha-carbinolamine_dehydratase	-	-3.87747	5.8072	1.88572	-7	4.19114	-6
NP_937061.1	2	phenylalanine_4-monooxygenase	-	-4.6764	7.47938	1.31789	-7	3.16736	-6
NP_937062.1	2	acetoacetyl-CoA_synthetase	-	-5.01495	8.89608	1.83275	-7	4.14681	-6
NP_937070.1	2	hypothetical_protein_VVA1014	-	-3.98994	7.22578	2.67728	-6	3.79886	-5
NP_937071.1	2	signal_transduction_histidine_kinase	-	-4.4184	7.7937	1.42663	-6	2.2677	-5
NP_937072.1	2	rsponse_regulator	-	-4.21499	9.87257	8.01097	-6	9.76677	-5
NP_937075.1	2	hypothetical_protein_VVA1019	-	-3.61946	5.96207	8.4558	-5	7.01937	-4
NP_937077.1	2	pyruvate_dehydrogenase_E1_component_subunit_alpha	-	-8.62816	9.62069	2.11579	-13	1.15576	-10
NP_937078.1	2	pyruvate_dehydrogenase_E1_component_subunit_beta	-	-9.04518	8.69756	2.53102	-13	1.15576	-10
NP_937079.1	2	branched-chain_alpha-keto_acid_dehydrogenase_subunit_E2	-	-8.33805	9.77106	6.70645	-13	2.24577	-10
NP_937080.1	2	electron_transfer_flavoprotein_subunit_alpha	-	-6.27722	8.39961	1.50359	-9	9.44065	-8
NP_937081.1	2	electron_transfer_flavoprotein_subunit_beta	-	-7.46453	8.72989	9.10938	-11	9.91216	-9
NP_937082.1	2	electron_transfer_flavoprotein-ubiquinone_oxidoreductase	-	-5.39818	8.876	7.26001	-8	1.96059	-6
NP_937083.1	2	hypothetical_protein_VVA1027	-	-6.7501	5.32162	2.2704	-15	3.80141	-12
NP_937084.1	2	methyl-accepting_chemotaxis_protein	-	-3.92069	8.07141	2.2856	-5	2.36712	-4
NP_937085.1	2	alanine_racemase	-	-4.30427	6.79992	6.15617	-7	1.11232	-5
NP_937089.1	2	hypothetical_protein_VVA1033	+	4.19821	7.62545	1.76843	-6	2.69995	-5
NP_937092.1	2	RTX_toxin_secretion_ATP-binding_protein	-	-3.24599	6.01149	3.0347	-5	2.97141	-4
NP_937093.1	2	3-ketoacyl-ACP_reductase	-	-6.09281	9.21935	4.00766	-9	1.83004	-7
NP_937094.1	2	3-hydroxyisobutyrate_dehydrogenase	-	-6.0741	8.72863	2.4074	-8	7.9035	-7
NP_937095.1	2	enoyl-CoA_hydratase/isomerase	-	-6.31571	9.01523	2.665	-9	1.42408	-7
NP_937096.1	2	enoyl-CoA_hydratase	-	-6.28557	7.93834	1.34359	-9	8.54287	-8
NP_937097.1	2	acyl-CoA_dehydrogenase	-	-6.90508	8.40364	9.40822	-11	9.91216	-9
NP_937098.1	2	NAD-dependent_aldehyde_dehydrogenase	-	-7.45922	9.49189	1.02668	-10	1.03618	-8
NP_937099.1	2	acetyl-CoA_acetyltransferase	-	-8.12834	9.05856	1.00998	-12	2.79101	-10
NP_937100.1	2	hypothetical_protein_VVA1045	-	-7.80262	1.54291	3.47413	-13	1.38258	-10
NP_937101.1	2	transcriptional_regulator	-	-8.27229	6.85898	1.17939	-14	1.48102	-11
NP_937102.1	2	acyl-CoA_dehydrogenase	-	-8.3249	8.82292	4.24914	-13	1.52453	-10
NP_937103.1	2	acetyl-CoA_carboxylase,_carboxyltransferase_component	-	-7.89062	8.89202	1.90313	-12	4.15627	-10
NP_937104.1	2	enoyl-CoA_hydratase/isomerase	-	-6.67191	6.84774	3.1075	-11	4.59087	-9
NP_937105.1	2	hydroxymethylglutaryl-CoA_lyase	-	-3.43781	4.91147	2.27862	-6	3.30794	-5
NP_937108.1	2	cold_shock_protein	-	-3.3036	3.76793	1.01791	-6	1.72154	-5
NP_937110.1	2	hypothetical_protein_VVA1054	-	-4.08914	6.8643	1.86844	-6	2.844	-5
NP_937112.1	2	transcriptional_regulator	+	4.32927	7.1405	2.94627	-7	6.11534	-6
NP_937113.1	2	NADP-dependent_oxidoreductase	+	8.13841	7.74855	3.06181	-14	2.59865	-11
NP_937114.1	2	glutathione_S-transferase	+	6.64411	6.60437	4.83466	-9	2.1117	-7
NP_937159.1	2	hypothetical_protein_VVA1103	-	-2.75981	4.93073	6.12153	-5	5.3756	-4
NP_937160.1	2	signal_transduction_protein	-	-4.0654	6.68751	6.12652	-7	1.11096	-5
NP_937162.1	2	phospho-2-dehydro-3-deoxyheptonate_aldolase	+	4.94473	7.22185	2.00139	-5	2.12411	-4
NP_937164.1	2	protoheme_IX_farnesyltransferase	-	-4.21014	7.90555	4.61543	-6	6.02163	-5
NP_937165.1	2	cytochrome_oxidase_assembly_protein	-	-4.14294	8.85031	1.30072	-5	1.47151	-4
NP_937166.1	2	hypothetical_protein_VVA1110	-	-5.13505	8.24294	9.0517	-8	2.32858	-6
NP_937167.1	2	hypothetical_protein_VVA1112	-	-5.8043	7.20775	3.30528	-9	1.58118	-7
NP_937168.1	2	hypothetical_protein_VVA1111	-	-6.22947	7.13131	3.08717	-10	2.62828	-8
NP_937169.1	2	cytochrome_c_oxidase_subunit_III	-	-7.03737	7.78398	3.77477	-11	4.98965	-9
NP_937170.1	2	cytochrome_C_oxidase_assembly_protein	-	-7.54249	7.00075	2.42702	-13	1.15576	-10
NP_937171.1	2	cytochrome_c_oxidase_subunit_I	-	-6.28842	8.1581	1.17094	-8	4.35675	-7
NP_937172.1	2	cytochrome_c_oxidase_subunit_II	-	-8.03081	8.64527	1.08282	-12	2.79101	-10
NP_937181.1	2	redox_protein	+	4.92297	4.3668	2.86144	-10	2.56661	-8
NP_937187.1	2	hypothetical_protein_VVA1131	-	-2.71141	1.7626	1.1424	-4	9.03668	-4
NP_937191.1	2	hypothetical_protein_VVA1135	+	2.74926	4.97091	4.97199	-5	4.51615	-4
NP_937194.1	2	diguanylate_cyclase	-	-4.1407	9.69372	1.27983	-5	1.45443	-4
NP_937214.1	2	hypothetical_protein_VVA1158	-	-2.89798	4.85915	4.51666	-5	4.13246	-4
NP_937217.1	2	hypothetical_protein_VVA1160	+	3.59524	0.730019	8.81497	-5	7.2825	-4
NP_937218.1	2	acetyltransferase	+	3.92743	4.04952	4.60447	-8	1.39327	-6
NP_937219.1	2	hypothetical_protein_VVA1164	+	2.94415	4.57525	2.31742	-5	2.39023	-4
NP_937222.1	2	phospholipase_C	-	-3.3538	4.57045	9.90093	-7	1.68015	-5
NP_937225.1	2	hypothetical_protein_VVA1169	-	-4.19844	2.30436	1.57276	-8	5.56335	-7
NP_937234.1	2	hypothetical_protein_VVA1178	-	-9.0068	0.650922	2.67801	-10	2.44575	-8
NP_937236.1	2	hypothetical_protein_VVA1181	-	-3.79869	0.898701	5.35491	-6	6.79235	-5
NP_937245.1	2	ferredoxin	-	-3.90644	7.8112	1.60397	-5	1.75912	-4
NP_937247.1	2	NapD_protein	-	-4.22316	8.31098	1.49779	-5	1.66447	-4
NP_937249.1	2	nitrate_reductase_cytochrome_c-type_subunit	-	-3.32153	6.89196	7.01075	-5	6.02997	-4
NP_937252.1	2	hypothetical_protein_VVA1196	-	-5.6517	8.3076	8.0854	-9	3.14829	-7
NP_937266.1	2	acetyl-CoA_acetyltransferase	+	3.31938	5.67652	2.81122	-5	2.77968	-4
NP_937267.1	2	acetoacetyl-CoA_reductase	+	2.89049	4.91702	2.44862	-5	2.48976	-4
NP_937269.1	2	preprotein_translocase_subunit_SecD	+	3.38296	5.82511	1.08999	-5	1.25573	-4
NP_937272.1	2	hypothetical_protein_VVA1216	-	-3.28755	7.28085	5.40115	-5	4.836	-4
NP_937284.1	2	Na+-driven_multidrug_efflux_pump	-	-3.51585	5.25059	5.82892	-7	1.06468	-5
NP_937285.1	2	hypothetical_protein_VVA1229	-	-5.21474	11.2652	3.09306	-7	6.3414	-6
NP_937286.1	2	hypothetical_protein_VVA1230	-	-5.54134	6.83013	5.28608	-10	4.14875	-8
NP_937289.1	2	hypothetical_protein_VVA1233	+	3.89279	8.05761	5.3922	-5	4.836	-4
NP_937313.1	2	hypothetical_protein_VVA1257	+	5.86725	7.49596	2.23834	-8	7.59676	-7
NP_937314.1	2	ABC_transporter_ATPase	+	6.10615	9.01534	1.87626	-7	4.18865	-6
NP_937326.1	2	hypothetical_protein_VVA1270	+	4.2698	6.05796	8.94609	-6	1.06991	-4
NP_937329.1	2	Zn-dependent_hydrolase	-	-4.96166	9.3978	7.89781	-7	1.37269	-5
NP_937335.2	2	arginine_transporter_ATP-binding_subunit	+	4.27996	4.64	1.97985	-5	2.10708	-4
NP_937336.1	2	hypothetical_protein_VVA1281	+	4.83519	3.82034	2.4259	-5	2.47166	-4
NP_937337.1	2	arginine_ABC_transporter_substrate-binding_protein	+	5.42293	5.38588	9.22901	-6	1.09333	-4
NP_937339.1	2	arginine_transporter_permease_subunit_ArtM	+	4.17962	3.82959	2.17193	-5	2.26811	-4
NP_937345.1	2	hypothetical_protein_VVA1289	-	-3.07876	6.53764	6.07208	-5	5.34152	-4
NP_937346.1	2	methyl-accepting_chemotaxis_protein	-	-2.88282	5.17729	2.77033	-5	2.75283	-4
NP_937348.1	2	phosphatase	-	-2.844	4.46097	2.09952	-5	2.20625	-4
NP_937350.1	2	vulnibactin_synthase,_phosphopantetheinyl_transferase_component	+	5.82523	3.77843	2.56086	-9	1.38314	-7
NP_937351.1	2	non-ribosomal_peptide_synthetase_module	+	4.91185	7.6941	1.08371	-6	1.8145	-5
NP_937352.1	2	non-ribosomal_peptide_synthetase_module	+	7.62673	10.2707	2.04653	-10	1.93957	-8
NP_937354.1	2	phospho-2-dehydro-3-deoxyheptonate_aldolase	+	6.02568	8.27287	1.82428	-7	4.14681	-6
NP_937355.1	2	2,3-dihydroxybenzoate-2,3-dehydrogenase	+	7.11312	7.09108	3.29316	-12	6.12649	-10
NP_937356.1	2	vulnibactin-specific_isochorismate_synthase	+	7.67416	8.10998	2.13476	-12	4.46788	-10
NP_937357.1	2	vulnibactin-specific_2,3-dihydroxybenzoate-AMP_ligase	+	5.6826	8.00106	3.34546	-8	1.05027	-6
NP_937358.1	2	hypothetical_protein_VVA1302	+	5.84454	1.20573	7.08285	-8	1.95772	-6
NP_937359.1	2	vulnibactin_utilization_protein	+	6.16752	7.87175	3.45584	-7	6.94348	-6
NP_937360.1	2	vulnibactin-specific_isochorismatase	+	6.59323	8.42622	2.66632	-8	8.5852	-7
NP_937361.1	2	isochorismate-pyruvate_lyase	+	7.53975	8.44865	1.60503	-10	1.5504	-8
NP_937362.1	2	vulnibactin-specific_2,3-dihydroxybenzoate-AMP_ligase	+	7.80706	8.09081	7.4587	-12	1.20855	-9
NP_937363.1	2	aryl_carrier_protein	+	6.70335	5.16686	1.24938	-9	8.04572	-8
NP_937364.1	2	catechol_siderophore_ABC_transporter_substrate-binding_protein	+	4.62054	7.74189	8.04891	-6	9.78927	-5
NP_937365.1	2	ferric_vulnibactin_outer_membrane_receptor	+	7.07248	11.276	1.82923	-9	1.09383	-7
NP_937373.1	2	cation_efflux_system_transmembrane_protein	-	-3.16143	2.50427	1.09907	-4	8.73516	-4
NP_937374.1	2	silver_efflux_pump	-	-2.58492	3.19428	7.55967	-5	6.38394	-4
NP_937375.1	2	hypothetical_protein_VVA1319	-	-2.66911	3.30564	5.69274	-5	5.05205	-4
NP_937397.1	2	NAD-dependent_aldehyde_dehydrogenase	-	-5.77011	7.3563	2.30131	-9	1.28988	-7
NP_937398.1	2	Fis_family_transcriptional_regulator	-	-6.09	7.95653	7.32059	-10	5.32918	-8
NP_937400.1	2	sugar_ABC_transporter_substrate-binding_protein	-	-4.57258	8.50609	3.51007	-6	4.77807	-5
NP_937421.1	2	hypothetical_protein_VVA1365	-	-4.31398	6.53952	6.69465	-7	1.19564	-5
NP_937427.1	2	hypothetical_protein_VVA1371	-	-3.71885	8.09379	4.46442	-5	4.09418	-4
NP_937431.1	2	hypothetical_protein_VVA1375	-	-3.81919	5.86767	1.80543	-5	1.95446	-4
NP_937441.1	2	hypothetical_protein_VVA1385	-	-5.26213	6.33669	7.29306	-9	2.93065	-7
NP_937442.1	2	hypothetical_protein_VVA1386	-	-3.48547	5.38443	1.02265	-5	1.19738	-4
NP_937443.1	2	keto-hydroxyglutarate-aldolase/keto-deoxy-phosphogluconate_aldolase	+	3.66472	5.73055	3.13742	-5	3.04821	-4
NP_937444.1	2	sugar_kinase	+	3.88277	6.5868	6.45661	-5	5.62072	-4
NP_937457.1	2	2-deoxy-D-gluconate_3-dehydrogenase	+	5.26931	5.6779	3.45927	-6	4.72172	-5
NP_937471.1	2	hypothetical_protein_VVA1415	-	-3.64299	2.34815	3.79309	-7	7.56059	-6
NP_937473.1	2	membrane-fusion_protein	-	-5.00442	8.85022	1.66787	-6	2.58572	-5
NP_937475.1	2	hypothetical_protein_VVA1419	-	-4.48913	6.7385	8.58776	-7	1.47223	-5
NP_937476.1	2	signal_transduction_histidine_kinase	-	-4.39018	9.14956	2.94033	-6	4.114	-5
NP_937477.1	2	MutT/nudix_family_protein	-	-3.52607	6.38675	1.40501	-5	1.5683	-4
NP_937478.1	2	phospholipid-binding_protein	-	-2.8309	3.32257	1.67967	-5	1.83412	-4
NP_937480.1	2	deoxyribodipyrimidine_photolyase-like_protein	-	-5.4651	9.42057	7.23486	-8	1.96059	-6
NP_937484.1	2	branched-chain_amino_acid_ABC_transporter_substrate-binding_protein	-	-5.3073	8.68604	7.17672	-8	1.95917	-6
NP_937493.1	2	hypothetical_protein_VVA1437	-	-6.25155	8.76365	2.96059	-9	1.50213	-7
NP_937494.1	2	cytochrome_c_peroxidase	+	3.03668	4.59062	1.02687	-5	1.19953	-4
NP_937501.1	2	hypothetical_protein_VVA1445	+	3.84787	4.89497	8.0547	-8	2.14067	-6
NP_937503.1	2	hypothetical_protein_VVA1447	-	-2.62604	2.21344	1.2345	-4	9.61382	-4
NP_937504.1	2	transmembrane_protein	-	-5.97318	6.17282	5.04523	-12	8.73869	-10
NP_937505.1	2	flavodoxin_reductase	-	-6.39104	9.2294	6.49245	-10	4.94115	-8
NP_937506.1	2	thioesterase	-	-3.15229	3.52998	8.15933	-6	9.87766	-5
NP_937516.1	2	hypothetical_protein_VVA1459	+	3.29716	5.92388	7.28676	-5	6.22473	-4
NP_937524.1	2	hypothetical_protein_VVA1468	-	-3.89394	8.33271	1.54379	-5	1.70428	-4
NP_937527.1	2	methyl-accepting_chemotaxis_protein	-	-5.17707	9.72391	1.72343	-7	3.95288	-6
NP_937528.1	2	sensory_box_sensor_histidine_kinase/response_regulator	-	-4.93816	10.9065	7.76516	-7	1.35432	-5
NP_937529.1	2	response_regulator	-	-6.04036	9.03151	4.18389	-9	1.8764	-7
NP_937530.1	2	hypothetical_protein_VVA1474	-	-3.99285	7.67418	3.88956	-6	5.20993	-5
NP_937542.1	2	transcriptional_regulator	+	3.20265	3.38111	4.46668	-5	4.09418	-4
NP_937551.1	2	DNA_polymerase_III_subunit_alpha	+	2.6602	1.85816	1.2883	-4	9.92501	-4
NP_937555.1	2	hypothetical_protein_VVA1499	+	3.8269	3.92578	4.90546	-6	6.28575	-5
NP_937556.1	2	membrane-fusion_protein	+	2.65245	3.97731	1.25013	-4	9.67549	-4
NP_937559.1	2	hypothetical_protein_VVA1503	+	2.70957	1.70788	9.68108	-5	7.88137	-4
NP_937564.1	2	ferric_aerobactin_receptor	+	4.78611	5.7891	2.01957	-9	1.18823	-7
NP_937574.1	2	sugar_metabolism_transcriptional_regulator	+	5.49511	2.23714	1.28122	-4	9.88567	-4
NP_937580.1	2	diaminopimelate_decarboxylase	+	4.25627	3.6753	1.82683	-7	4.14681	-6
NP_937589.1	2	PilB-related_protein	-	-5.47947	6.6502	5.35061	-8	1.56257	-6
NP_937590.1	2	peptide_methionine_sulfoxide_reductase	-	-5.21088	7.87332	6.96046	-7	1.23542	-5
NP_937608.1	2	hypothetical_protein_VVA1552	-	-4.44142	3.54076	1.06631	-9	7.1414	-8
NP_937609.1	2	hypothetical_protein_VVA1553	-	-3.93864	3.25334	9.00671	-8	2.32858	-6
NP_937612.1	2	hypothetical_protein_VVA1556	-	-7.94732	-0.208538	3.69643	-6	4.99117	-5
NP_937613.1	2	sugar_ABC_transporter_substrate-binding_protein	-	-5.60812	10.169	2.24053	-7	4.8169	-6
NP_937614.1	2	methyl-accepting_chemotaxis_protein	-	-6.00584	11.3089	5.93001	-8	1.67339	-6
NP_937623.1	2	AraC_family_transcriptional_regulator	+	3.31173	2.06981	2.57559	-5	2.58227	-4
NP_937644.1	2	mannonate_dehydratase	+	6.11125	4.61843	3.83958	-7	7.62301	-6
NP_937646.1	2	C4-dicarboxylate_ABC_transporter_substrate-binding_protein	+	5.91198	8.1706	1.02178	-4	8.26476	-4
NP_937667.1	2	hypothetical_protein_VVA1611	-	-4.37073	10.6244	6.24605	-5	5.47538	-4
NP_937670.1	2	hypothetical_protein_VVA1614	+	5.89634	5.82868	1.14521	-7	2.8198	-6
NP_937671.1	2	hypothetical_protein_VVA1615	+	5.2383	7.8241	2.77114	-5	2.75283	-4
NP_937673.2	2	galactose-1-phosphate_uridylyltransferase	+	3.59157	4.25362	1.20826	-6	1.97691	-5
NP_937674.1	2	UDP-glucose_4-epimerase	+	4.25981	5.14542	1.84743	-8	6.39974	-7
NP_937676.1	2	hypothetical_protein_VVA1619	+	5.85029	2.431	9.08625	-8	2.32858	-6
NP_937688.1	2	arylsulfatase	+	5.63509	5.98852	5.17087	-6	6.59221	-5
NP_937689.1	2	arylsulfatase	+	4.0782	4.58023	7.75822	-6	9.528	-5
NP_937690.1	2	arylsulfatase	+	5.89363	6.4058	3.07704	-6	4.25784	-5
NP_937691.1	2	arylsulfatase	+	5.26568	5.30029	1.75616	-6	2.69868	-5
NP_937703.1	2	DNA-binding_HTH_domain-containing_protein	+	4.31507	5.25608	1.57109	-5	1.72683	-4
NP_937714.1	2	hypothetical_protein_VVA1657	+	9.37602	6.53361	5.43293	-8	1.57743	-6
NP_937715.1	2	molecular_chaperone_GroEL	+	10.8056	12.2104	4.40342	-9	1.95738	-7
NP_937716.1	2	co-chaperonin_GroES	+	11.4251	10.8457	7.75257	-9	3.04228	-7
NP_937738.1	2	serine_phosphatase_RsbU	-	-5.21599	9.35091	8.88036	-8	2.3112	-6
NP_937739.1	2	anti-anti-sigma_regulatory_factor	-	-5.53786	8.2147	1.92274	-7	4.23594	-6
NP_937740.1	2	methyl-accepting_chemotaxis_protein	-	-5.30114	8.99446	1.01333	-7	2.54497	-6
NP_937741.1	2	chemotaxis_response_regulator	-	-5.36434	7.35387	3.02217	-7	6.22145	-6
NP_937742.1	2	chemoreceptor_glutamine_deamidase_CheD	-	-5.17878	8.04091	8.41373	-6	1.00864	-4
NP_937743.1	2	methylase_of_chemotaxis_methyl-accepting_protein	-	-5.43332	8.37144	6.71254	-7	1.19564	-5
NP_937744.1	2	methyl-accepting_chemotaxis_protein	-	-5.69822	10.9845	1.46853	-6	2.31963	-5
NP_937745.1	2	chemotaxis_signal_transduction_protein	-	-5.86108	9.05896	4.37495	-7	8.45207	-6
NP_937746.1	2	chemotaxis_signal_transduction_protein	-	-5.88551	7.64621	5.0079	-7	9.38607	-6
NP_937747.1	2	chemotaxis_protein_histidine_kinase	-	-6.05905	10.9098	4.19008	-7	8.15766	-6
NP_937748.1	2	chemotaxis_protein_CheY	-	-5.99213	9.41319	4.25834	-7	8.25854	-6
NP_937749.1	2	hypothetical_protein_VVA1693	-	-6.12417	10.7442	9.2159	-9	3.50693	-7
