# Supplementary material for: Transcriptome Sequencing Reveals the Virulence and Environmental Genetic Programs of Vibrio vulnificus Exposed to Host and Estuarine Conditions
Source: PLoS One. 2014 Dec 9;9(12):e114376. doi: 10.1371/journal.pone.0114376 (PMC4260858; doi:10.1371/journal.pone.0114376)
Supplement: S2 File — Select differentially expressed genes upregulated in human serum. (XLSX) [file pone.0114376.s007.xlsx]

## Sheet: Substrate binding
		CMCP6					YJ016
	NP_name	Description	Fold exp	p-value		NP_name	Description	Fold exp	p-value
Vulnibactin biosynthesis and transport (catchol siderophore)	NP_762763.1	Phosphopantetheinyl transferase component of siderophore synthetase (EC 2.7.8.-)	1.8916	0.0309648		NP_937350.1	Vulnibactin synthase, phosphopantetheinyl transferase component	5.82523	2.56e-09
	NP_762764.1	Non-ribosomal peptide synthetase module, siderophore biosynthesis vulnibactin-specific	2.48919	0.00131702		NP_937351.1	Non-ribosomal peptide synthetase module	4.91185	1.08e-06
	NP_762765.1	Non-ribosomal peptide synthetase module, siderophore biosynthesis vulnibactin-specific	5.79391	1.94e-06		NP_937352.1	Non-ribosomal peptide synthetase module	7.62673	2.05e-10
	NP_762766.1	Phospho-2-dehydro-3-deoxyheptonate aldolase (EC 2.5.1.54) (3-deoxy-D-arabino-heptulosonate 7-phosphate synthase) (DAHP synthase) (Phospho-2-keto-3-deoxyheptonate aldolase)	5.85279	1.92e-06		NP_937354.1	Phospho-2-dehydro-3-deoxyheptonate aldolase (EC 2.5.1.54) (3-deoxy-D-arabino-heptulosonate 7-phosphate synthase) (DAHP synthase) (Phospho-2-keto-3-deoxyheptonate aldolase)	6.02568	1.82e-07
	NP_762767.1	2,3-dihydro-2,3-dihydroxybenzoate dehydrogenase (EC 1.3.1.28)	6.01095	1.95e-09		NP_937355.1	Vulnibactin-specific 2,3-dihydro-2,3-DHBA dehydrogenase	7.11312	3.29e-12
	NP_762768.1	Isochorismate synthase (EC 5.4.4.2)	6.4471	1.94e-08		NP_937356.1	Vulnibactin-specific isochorismate synthase	7.67416	2.13e-12
	NP_762769.1	2,3-dihydroxybenzoate-AMP ligase (EC 2.7.7.58)	4.58234	5.23e-07		NP_937357.1	Vulnibactin-specific 2,3-dihydroxybenzoate-AMP ligase	5.6826	3.35e-08
	NP_762770.1	Vulnibactin utilization protein ViuB	4.97657	5.72e-05		NP_937359.1	Vulnibactin utilization protein	6.16752	3.46e-07
	NP_762771.1	Probable isochorismatase (EC 3.3.2.1) (2,3 dihydro-2,3 dihydroxybenzoate synthase)	4.27208	0.000192556		NP_937360.1	Vulnibactin-specific isochorismatase	6.59323	2.67e-08
	NP_762772.1	Isochorismate pyruvate-lyase of siderophore biosynthesis Vulnibactin-specific	4.46138	4.28e-05		NP_937361.1	Chorismate mutase	7.53975	1.61e-10
	NP_762773.1	2,3-dihydroxybenzoate-AMP ligase (EC 2.7.7.58)	6.56435	9.45e-10		NP_937362.1	Vulnibactin-specific 2,3-dihydroxybenzoate-AMP ligase, VibE homolog	7.80706	7.46e-12
	NP_762774.1	Aryl carrier domain protein	3.98126	0.000212355		NP_937363.1	Aryl carrier domain	6.70335	1.25e-09
	NP_762775.2	ABC-type enterochelin transport system, periplasmic component	4.70787	0.000155166		NP_937364.1	Catechol siderophore ABC transporter, periplasmic component	4.62054	8.05e-06
	NP_762776.1	Ferric vulnibactin receptor VuuA	6.53132	1.56e-08		NP_937365.1	Ferric vulnibactin outer membrane receptor	7.07248	1.83e-09
	NP_762777.2	Amide synthase component of siderophore synthetase Vulnibactin-specific	1.75588	0.0445423		NP_937366.1	Vulnibactin synthetase, amide synthase subunit	2.55104	0.00153739
Hydroxamate siderophore	NP_762930.1	Ferric aerobactin ABC transporter, ATPase component	4.05284	6.52e-06		NP_937560.1	ABC-type hydroxamate-dependent iron transport system, ATPase component	3.12174	0.000682777
	NP_762931.2	Ferric aerobactin ABC transporter, periplasmic substrate binding protein	3.57103	8.75e-05		NP_937561.1	ABC-type hydroxamate-dependent iron transport system, periplasmic component	2.35762	0.00533621
	NP_762932.1	Ferric aerobactin ABC transporter, permease component	1.63336	0.0434942		NP_937562.1	ABC-type hydroxamate-dependent iron transport system, permease component	1.29661	0.0877602
	NP_762933.1	Transcriptional repressor of aerobactin receptor iutR	1.65321	0.0382812		NP_937563.1	Transcriptional regulator	0.604087	0.348936
	NP_762934.2	Aerobactin siderophore receptor iutA	4.86937	1.92e-08		NP_937564.1	Ferric aerobactin receptor	4.78611	2.02e-09
Ferrous iron transport	NP_759158.1	Ferrous iron transport protein C	3.88941	3.72e-06		NP_933833.1	Fe2+ transport system protein A	4.46057	3.94e-06
	NP_759159.1	Ferrous iron transport protein B	4.11071	6.47e-05		NP_933834.1	Fe2+ transport system protein B	4.86081	1.4e-06
	NP_759160.1	Ferrous iron transport protein A	3.55362	0.000155031		NP_933835.1	Uncharacterized protein	4.12758	5.32e-07
TonB1	NP_763478.1	Hemin import ATP-binding protein HmuV (EC 3.6.3.-) (ABC type hemin transport systerm, ATPase component)	2.06157	0.00525915		NP_936475.1	Hemin import ATP-binding protein HmuV (EC 3.6.3.-)	4.32973	8.7e-08
	NP_763479.1	Hemin ABC transporter, permease protein (ABC-type Fe3+ siderophore transport system, permease cmpnt)	2.97759	0.000330377		NP_936476.1	ABC-type hemin transport system, permease component	5.18056	5.4e-10
	NP_763480.1	Periplasmic hemin-binding protein (ABC-type hemin transport system, periplasmic component)	3.81887	3.33e-06		NP_936477.1	ABC-type hemin transport system, periplasmic component	4.86421	3.57e-09
	NP_763481.1	Biopolymer transport protein ExbD1	5.2781	6.17e-10		NP_936478.1	Biopolymer transport protein ExbD1	6.26201	1.11e-12
	NP_763482.1	Ferric siderophore transport system, biopolymer transport protein ExbB (exbB1)	5.16218	6.55e-10		NP_936479.1	Biopolymer transport protein ExbB1	6.21583	9.43e-13
	NP_763483.2	Ferric siderophore transport system, periplasmic binding protein TonB (tonB1)	5.23474	2.57e-06		NP_936480.1	Periplasmic protein TonB1	5.85905	2.34e-09
	NP_763484.1	Radical SAM family protein HutW (coproporphyrinogen III oxidase)	5.34871	5.6e-06		NP_936481.1	Coproporphyrinogen III oxidase	6.51612	3.02e-09
	NP_763485.1	Putative heme iron utilization protein # hutX	3.3458	0.000270322		NP_936482.1	Putative heme iron utilization protein	4.10261	7.17e-06
	NP_763486.1	Pyridoxamine 5'-phosphate oxidase-related putative heme iron utilization protein	2.6576	0.00296019		NP_936483.1	Putative heme iron utilization protein	3.13306	0.000340088
TonB2	NP_762327.1	TPR domain protein, putative component of TonB system	0.691412	0.295828		NP_936971.1	Uncharacterized protein	2.14667	0.00334386
	NP_762328.1	Ferric siderophore transport system, periplasmic binding protein TonB	0.00515105	0.995788		NP_936972.1	Periplasmic protein TonB2	1.86502	0.00433368
	NP_762329.1	Biopolymer transport protein ExbD/TolR	2.65204	0.00064557		NP_936973.1	Biopolymer transport protein ExbD2	6.3932	3.1e-14
	NP_762330.1	Ferric siderophore transport system, biopolymer transport protein ExbB	3.4643	2.12e-05		NP_936974.1	Biopolymer transport protein ExbB2	5.06944	1.03e-10
	NP_762331.1	MotA/TolQ/ExbB proton channel family protein	3.62799	5.88e-07		NP_936975.1	Biopolymer transport protein ExbB-related protein	5.57785	3.26e-09
	NP_762332.1	TonB system biopolymer transport component Chromosome segregation ATPase	3.92391	3.34e-07		NP_936976.1	Uncharacterized protein	4.78432	6.03e-09
HupA	NP_762251.1	TonB-dependent heme and hemoglobin receptor HutA TonB-dependent hemin , ferrichrome receptor	2.51005	0.00871911		NP_936837.1	Heme receptor	3.09747	0.000661992
CRP	NP_760245.1	Cyclic AMP receptor protein	2.78077	0.00658558		NP_935843.1	cAMP-binding protein	2.25148	0.00998967
Arylsulfatases	NP_763005.1	ABC transporter, ATP-binding protein	2.65549	0.00168239		NP_937668.1	ABC-type multidrug transport system, ATPase and permease component	2.27047	0.0012701
	NP_763007.1	Lacto-N-biose phosphorylase (EC 2.4.1.211)	2.83329	0.00032201		NP_937670.1	Uncharacterized protein	5.89634	1.15e-07
	NP_763008.1	Uncharacterized protein	2.36918	0.0201908		NP_937671.1	Uncharacterized protein	5.2383	2.77e-05
	NP_763010.1	Galactose-1-phosphate uridylyltransferase (EC 2.7.7.12)	1.54784	0.0318308		NP_937673.2	Galactose-1-phosphate uridylyltransferase (EC 2.7.7.12)	3.59157	1.21e-06
	NP_763011.1	UDP-glucose 4-epimerase (EC 5.1.3.2)	1.51005	0.0316055		NP_937674.1	UDP-glucose 4-epimerase	4.25981	1.85e-08
	NP_763012.1	Sulfate permease	0.0137837	0.990715		NP_937675.1	Sulfate permease	2.00686	0.003064
	NP_763016.1	ATPase component of various ABC-type transport system	2.06926	0.00778513		NP_937682.1	ABC-type transport system, ATPase component	2.32243	0.015938
	NP_763021.1	Arylsulfatase A	2.68948	0.00914448		NP_937688.1	Arylsulfatase A	5.63509	5.17e-06
	NP_763022.1	Arylsulfatase regulator	1.10902	0.190106		NP_937689.1	Arylsulfatase regulator	4.0782	7.76e-06
	NP_763023.1	Arylsulfatase A	3.17418	0.00186313		NP_937690.1	Arylsulfatase A	5.89363	3.08e-06
	NP_763024.1	Arylsulfatase (EC 3.1.6.1)	1.20199	0.162801		NP_937691.1	Arylsulfatase A	5.26568	1.76e-06
	NP_763026.1	Uncharacterized protein	2.57598	0.000637911		NP_937693.1	Uncharacterized protein	1.18265	0.103003
Spermidine synthesis	NP_763339.1	ABC transporter, periplasmic spermidine putrescine-binding protein potD	4.03964	0.000454979		NP_936333.1	Spermidine/putrescine ABC transporter, periplasmic spermidine/putrescine-binding protein	3.98095	2.4e-05
	NP_761423.1	ABC transporter, periplasmic spermidine putrescine-binding protein potD	1.7897	0.00923227		NP_934483.1	ABC-type spermidine/putrescine-binding periplasmic protein	2.05816	0.00176885
	NP_761424.1	ABC transporter, periplasmic spermidine putrescine-binding protein potD	0.45734	0.507437		NP_934482.1	ABC-type spermidine/putrescine-binding periplasmic protein	0.351812	0.599634
	NP_761425.2	Spermidine Putrescine ABC transporter permease component potC	1.39529	0.0483827		NP_934480.1	ABC-type spermidine/putrescine transport system, permease component II	1.7093	0.0107132
	NP_761426.1	Spermidine Putrescine ABC transporter permease component potB	2.10079	0.00384065		NP_934479.1	ABC-type spermidine/putrescine transport system, permease component I	2.19928	0.00187112
	NP_761427.1	Spermidine/putrescine import ATP-binding protein PotA (EC 3.6.3.31)	3.84216	0.000300721		NP_934478.1	Spermidine/putrescine import ATP-binding protein PotA (EC 3.6.3.31)	2.69197	0.000833612

## Sheet: Intracellular signaling
		CMCP6					YJ016
	NP_name	Description	Fold exp	p-value		NP_name	Description	Fold exp	p-value
VieSA	NP_762120.1	Sensory box sensor histidine kinase/response regulator VieS	2.54515	0.000516055		NP_936703.1	Signal transduction histidine kinase	2.08846	0.00106968
	NP_762121.1	Response regulator VieA	2.91832	4.6e-05		NP_936704.1	Response regulator VieA	2.4554	0.00044723
ToxRS and possible associated hemolysins and OMPs	NP_759200.1	Transcriptional activator ToxR	3.0722	0.000201358		NP_933791.1	Transmembrane regulatory protein ToxS	2.44648	0.000231233
	NP_759201.2	Transmembrane regulatory protein ToxS	3.25133	2.35e-05		NP_933792.1	Transmembrane transcription activator ToxR	2.1685	0.00385871
	NP_760154.1	Hemolysin	3.6468	0.0017908		NP_935939.1	Hemolysin	2.3349	0.0213344
	NP_762799.2	Putative hemolysin	1.92757	0.00712302		NP_937395.1	Putative hemolysin	1.61891	0.0185609
	NP_763362.1	Thermolabile hemolysin	4.05597	4.87e-07		NP_936359.1	Phospholipase/hemolysin	2.12652	0.0052579
	NP_761229.2	Outer membrane protein	1.93237	0.00829746		NP_934752.1	Outer membrane protein	1.07171	0.0952871
	NP_761508.1	Outer membrane protein	3.17159	0.000178902		NP_934395.1	Outer membrane protein	3.54257	0.000224506
	NP_762742.2	Outer membrane protein	3.62264	7.47e-05		NP_937327.1	Uncharacterized protein	3.57579	0.000161522
	NP_762783.1	Heavy metal RND efflux outer membrane protein, CzcC family	1.91048	0.0088355		NP_937371.1	Uncharacterized protein	3.10586	0.00018211
	NP_762926.1	Type I secretion outer membrane protein, TolC	3.73728	0.00173853		NP_937555.1	Outer membrane protein	3.8269	4.91e-06
AI-3 quorum sensing	NP_761657.1	Two-component system response regulator QseB	2.7876	0.000669983		NP_934215.1	DNA-binding response regulator	3.50348	1.83e-05
	NP_761658.1	signal transduction histidine kinase	2.23255	0.00114076		NP_934214.1	Signal transduction histidine kinase	2.41438	0.00105809
	NP_763032.2	Transcriptional regulator, LuxR family	4.33002	6.41e-06		NP_937703.1	DNA-binding HTH domain-containing protein	4.31507	1.57e-05

## Sheet: Response to heat
	CMCP6					YJ016
NP_name	Description	Fold exp	p-value		NP_name	Description	Fold exp	p-value
NP_760103.1	RNA polymerase sigma factor RpoH (RNA polymerase sigma-32 factor)	2.28699	0.00847773		NP_932908.1	RNA polymerase sigma factor	2.22242	0.00585528
NP_759199.1	Chaperone protein HtpG (Heat shock protein HtpG) (High temperature protein G)	6.24355	5.42e-06		NP_933793.1	Chaperone protein HtpG (Heat shock protein HtpG) (High temperature protein G)	5.57564	3.42e-05
NP_759354.1	Chaperone protein DnaJ	5.99408	7.05e-07		NP_933626.1	Chaperone protein DnaJ	5.89357	4.1e-07
NP_759355.1	Chaperone protein DnaK (HSP70) (Heat shock 70 kDa protein) (Heat shock protein 70)	7.10675	5.46e-08		NP_933625.1	Chaperone protein DnaK (HSP70) (Heat shock 70 kDa protein) (Heat shock protein 70)	6.81668	6.37e-07
NP_759362.1	Protein GrpE (HSP-70 cofactor)	4.41208	0.00026588		NP_933618.1	Protein GrpE (HSP-70 cofactor)	3.14471	0.00196116
NP_760188.1	10 kDa chaperonin 1 (GroES protein 1) (Protein Cpn10 1)	7.3439	2.28e-05		NP_935900.1	10 kDa chaperonin 1 (GroES protein 1) (Protein Cpn10 1)	6.66444	3e-05
NP_760189.1	60 kDa chaperonin 1 (GroEL protein 1) (Protein Cpn60 1)	5.9663	2.86e-05		NP_935899.1	60 kDa chaperonin 1 (GroEL protein 1) (Protein Cpn60 1)	5.16628	0.00022471
NP_762264.1	Chaperonin GroEL	4.31695	0.000617862			N/A
NP_763045.1	60 kDa chaperonin 2 (GroEL protein 2) (Protein Cpn60 2)	10.5903	3.33e-09		NP_937715.1	60 kDa chaperonin 2 (GroEL protein 2) (Protein Cpn60 2)	10.8056	4.4e-09
NP_763046.1	10 kDa chaperonin 2 (GroES protein 2) (Protein Cpn10 2)	10.8748	6.52e-09		NP_937716.1	10 kDa chaperonin 2 (GroES protein 2) (Protein Cpn10 2)	11.4251	7.75e-09
NP_759038.2	Lon protease (EC 3.4.21.53) (ATP-dependent protease La)	3.87755	0.000308303		NP_933899.1	Lon protease (EC 3.4.21.53) (ATP-dependent protease La)	3.5349	0.000303484
NP_759474.1	Chaperone protein ClpB	6.2919	3.13e-06		NP_933508.1	Chaperone protein ClpB	5.46292	2.13e-05
NP_759591.2	Outer membrane stress sensor protease DegQ	4.43542	0.000407955		NP_933384.1	Protease DO	3.65006	0.000521886
NP_760279.1	ATP-dependent protease ATPase subunit HslU (Unfoldase HslU)	4.27089	0.000117779		NP_935809.1	ATP-dependent protease ATPase subunit HslU (Unfoldase HslU)	3.5682	0.000910545
NP_760280.1	ATP-dependent protease subunit HslV (EC 3.4.25.2)	4.62216	0.000285826		NP_935808.1	ATP-dependent protease subunit HslV (EC 3.4.25.2)	4.57715	0.000198192
NP_760385.1	Zn-dependent protease with chaperone function	2.09211	0.00714311		NP_935704.1	Zn-dependent protease with chaperone function	0.834206	0.209863
NP_760601.1	Putative protease	3.28083	0.000944386		NP_935484.1	Collagenase	2.08891	0.00927133
NP_761742.1	Probable protease htpX-like protein (EC 3.4.24.-)	3.53161	0.00327076		NP_934125.1	Protease HtpX (EC 3.4.24.-) (Heat shock protein HtpX)	2.57878	0.00752765
NP_762227.1	Zn-dependent protease with chaperone function	3.10744	2.46e-05		NP_936811.1	Zn-dependent protease with chaperone function	2.91592	2.56e-05
NP_763403.2	Protease-related protein	3.65639	0.000495488		NP_936400.1	Uncharacterized protein conserved in bacteria	3.65011	7.45e-05
NP_763421.1	Protease II (EC 3.4.21.83)	3.85491	5.18e-07		NP_936417.1	Protease II	3.59036	1.72e-06

## Sheet: Exoenzyme production
	CMCP6					YJ016
NP_name	Description	Fold exp	p-value		NP_name	Description	Fold exp	p-value
NP_760385.1	Zn-dependent protease with chaperone function	2.09211	0.00714311		NP_935704.1	Zn-dependent protease with chaperone function	0.834206	0.209863
NP_762227.1	Zn-dependent protease with chaperone function	3.10744	2.46e-05		NP_936811.1	Zn-dependent protease with chaperone function	2.91592	2.56e-05
NP_760601.1	Putative protease	3.28083	0.000944386		NP_935484.1	Collagenase	2.08891	0.00927133
NP_763057.1	Microbial collagenase (EC 3.4.24.3)	1.77	0.0144076		NP_936261.1	Putative collagenase	1.54184	0.0220656
NP_760154.1	Hemolysin	3.6468	0.0017908		NP_935939.1	Hemolysin	2.3349	0.0213344
NP_762799.2	Putative hemolysin	1.92757	0.00712302		NP_937395.1	Putative hemolysin	1.61891	0.0185609
NP_763362.1	Thermolabile hemolysin	4.05597	4.87e-07		NP_936359.1	Phospholipase/hemolysin	2.12652	0.0052579
