# Supplementary material for: Transcriptome Sequencing Reveals the Virulence and Environmental Genetic Programs of Vibrio vulnificus Exposed to Host and Estuarine Conditions
Source: PLoS One. 2014 Dec 9;9(12):e114376. doi: 10.1371/journal.pone.0114376 (PMC4260858; doi:10.1371/journal.pone.0114376)
Supplement: S3 File — Select differentially expressed genes upregulated in artificial seawater. (XLSX) [file pone.0114376.s008.xlsx]

## Sheet: Transcription factors
		CMCP6					YJ016
	NP_name	Description	Fold exp	p-value		NP_name	Description	Fold exp	p-value
RpoS	NP_760484.1	RNA polymerase sigma factor (RpoS)	4.27648	0.000113429		NP_935601.1	RNA polymerase sigma factor (RpoS)	4.83336	2.26e-06
	NP_759329.2	Sigma factor-binding protein Crl	6.09002	4.63e-08		NP_933650.1	Sigma factor-binding protein Crl	5.58723	1.86e-07
	NP_763442.1	Transcriptional regulator VpsT	2.16217	0.00211626		NP_936438.1	DNA-binding HTH domain-containing protein	0.243303	0.759758
IscR	NP_759428.1	FeS assembly protein IscX	1.95138	0.00725116		NP_933554.1	Uncharacterized protein	1.81498	0.00428507
	NP_759429.1	Ferredoxin, 2Fe-2S type, ISC system	2.16021	0.00540956		NP_933553.1	Ferredoxin	1.88976	0.00881065
	NP_759430.1	Chaperone protein HscA homolog	0.79309	0.315136		NP_933552.1	Chaperone protein HscA homolog	0.840416	0.259837
	NP_759431.1	Co-chaperone protein HscB homolog	0.816572	0.268802		NP_933551.1	Co-chaperone protein HscB homolog	1.36437	0.0348335
	NP_759432.1	Iron-sulfur cluster assembly protein IscA	1.25063	0.140977		NP_933550.1	Uncharacterized conserved protein	1.72257	0.027498
	NP_759433.1	Iron-sulfur cluster assembly scaffold protein IscU	4.20383	0.000101079		NP_933549.1	NifU-related protein	3.56026	8.47e-05
	NP_759434.1	Cysteine desulfurase (EC 2.8.1.7)	3.26979	0.000823562		NP_933548.1	Cysteine desulfurase (EC 2.8.1.7)	2.96907	0.000747265
	NP_759435.2	HTH-type transcriptional regulator IscR	3.95883	7.29e-06		NP_933547.1	HTH-type transcriptional regulator IscR	3.7441	4.73e-06
RpoN	NP_759677.1	RNA polymerase sigma-54 factor	2.68368	0.00504984		NP_933241.1	RNA polymerase sigma-54 factor	2.84316	0.00155006
	NP_759678.1	Ribosome hibernation protein YhbH	4.5329	1.38e-05		NP_933240.1	Putative sigma-54 modulation protein	4.32529	8.39e-06
	NP_759679.1	PTS IIA-like nitrogen-regulatory protein PtsN	3.23166	0.000849967		NP_933239.1	Nitrogen regulatory IIA protein PtsN	3.26463	0.000698976
	NP_759680.1	UPF0042 nucleotide-binding protein VV1_0695	2.92703	0.000190586		NP_933238.1	UPF0042 nucleotide-binding protein VV0445	2.82856	9.26e-05
	NP_759681.1	Phosphocarrier protein, nitrogen regulation associated	3.26871	2.2e-05		NP_933236.1	Phosphocarrier protein NPr	2.0427	0.0072676

## Sheet: Adherence and biofilm formation
		CMCP6					YJ016
	NP_name	Description	Fold exp	p-value		NP_name	Description	Fold exp	p-value
Tad locus (Flp pilus)	NP_760628.1	Long-chain-fatty-acid--CoA ligase (EC 6.2.1.3)	6.64862	6.19e-09		NP_935460.1	Long-chain acyl-CoA synthetase	6.53307	2.06e-09
	NP_760629.1	Transcriptional regulator, AraC family	5.06191	1.21e-06		NP_935459.1	Uncharacterized protein	6.5166	6.01e-09
	NP_760630.1	Flp pilus assembly protein	6.07326	2.44e-07		NP_935458.1	Uncharacterized protein	6.35652	3.16e-12
	NP_760631.2	ABC-type uncharacterized transport system, permease component	5.84809	8.72e-09		NP_935457.1	Uncharacterized protein	6.41342	5.86e-09
	NP_760632.1	Predicted ATPase with chaperone activity, associated with Flp pilus assembly	5.82552	5.55e-09		NP_935455.1	Predicted ATPase with chaperone activity	5.93867	1.77e-09
	NP_760633.1	Flp pilus assembly protein CpaB	5.97762	3.63e-13		NP_935454.1	Flp pilus assembly protein CpaB	5.70455	3.65e-11
	NP_760634.1	Type II/IV secretion system secretin RcpA/CpaC, associated with Flp pilus assembly	4.99173	9.88e-08		NP_935453.1	Flp pilus assembly protein, secretin CpaC	4.8947	5.75e-08
	NP_760635.1	Uncharacterized protein	5.25939	4.48e-10		NP_935452.1	Uncharacterized protein	5.07476	5.23e-09
	NP_760636.1	Uncharacterized protein	4.9993	7.43e-09		NP_935451.1	Uncharacterized protein	4.93706	2.28e-08
	NP_760637.1	Uncharacterized protein	5.57501	4.06e-09		NP_935450.1	Uncharacterized protein	5.07679	3.21e-09
	NP_760638.1	Uncharacterized protein	5.42771	3.1e-08		NP_935449.1	Uncharacterized protein	5.19985	3.18e-10
	NP_760639.2	Type II/IV secretion system ATPase TadZ/CpaE, associated with Flp pilus assembly	4.7893	1.05e-06		NP_935447.1	Flp pilus assembly protein, ATPase CpaE	4.57431	1.34e-06
	NP_760640.1	Type II/IV secretion system ATP hydrolase TadA/VirB11/CpaF, TadA subfamily	4.85232	4.64e-08		NP_935446.1	Flp pilus assembly protein TadA	4.44722	8.15e-07
	NP_760641.1	Flp pilus assembly protein TadB	4.21918	4.78e-07		NP_935445.1	Flp pilus assembly protein TadB	4.27988	5.42e-07
	NP_760642.1	Flp pilus assembly protein TadC	3.85321	3.29e-06		NP_935444.1	Flp pilus assembly protein TadC	3.47482	1.86e-05
	NP_760643.2	TPR repeat protein	4.66961	6.84e-06		NP_935443.1	TPR-repeat-containing protein	4.88122	4.58e-07
MSHA type IV pili biosynthetic genes	NP_760345.2	MSHA biogenesis protein MshH	1.98317	0.0373501		NP_935745.1	MSHA biogenesis protein MshH	2.05585	0.0183581
	NP_760346.1	MSHA biogenesis protein MshI	2.03875	0.0242004		NP_935743.1	MSHA biogenesis protein MshI	1.7431	0.0254647
	NP_760347.1	MSHA biogenesis protein MshJ	2.53746	0.00675782		NP_935742.1	MSHA biogenesis protein MshJ	2.76415	0.000681204
	NP_760348.1	MSHA biogenesis protein MshK	2.85253	0.0022382		NP_935741.1	MSHA biogenesis protein MshK	2.348	0.00364522
	NP_760349.2	Pilus (MSHA type) biogenesis protein MshL	2.6663	0.00670181		NP_935740.1	MSHA biogenesis protein MshL	3.02288	0.000573054
	NP_760350.1	MSHA biogenesis protein MshM	3.90956	0.000131742		NP_935739.1	MSHA biogenesis protein MshM	3.58395	7.83e-05
	NP_760351.2	MSHA biogenesis protein MshN	3.13452	0.000805352		NP_935738.1	MSHA biogenesis protein MshN	3.11213	0.000413585
	NP_760352.1	MSHA biogenesis protein MshE	2.16296	0.0132561		NP_935737.1	MSHA biogenesis protein MshE	2.37566	0.00546058
	NP_760353.1	MSHA biogenesis protein MshG	2.80371	0.00280433		NP_935736.1	MSHA biogenesis protein MshG	2.74333	0.000678853
	NP_760354.1	MSHA biogenesis protein MshF	2.23863	0.0157995		NP_935735.1	MSHA biogenesis protein MshF	1.88195	0.0186066
	NP_760355.1	MSHA pilin protein MshB	2.36085	0.0103087		NP_935734.1	MSHA pilin protein MshB	2.20788	0.0119979
	NP_760356.1	MSHA pilin protein MshA	1.27634	0.152763		NP_935733.1	MSHA pilin protein MshA	1.85977	0.0499811
	NP_760357.1	MSHA pilin protein MshC	1.42586	0.0560111		NP_935732.1	MSHA pilin protein MshC	1.02059	0.104778
	NP_760358.1	MSHA pilin protein MshD	1.24306	0.077228		NP_935731.1	MSHA pilin protein MshD	1.15789	0.130286
	NP_760359.1	MSHA biogenesis protein MshO	1.53671	0.0575168		NP_935730.1	MSHA biogenesis protein MshO	2.09924	0.00427226
	NP_760360.1	MSHA biogenesis protein MshP	1.82591	0.0140121		NP_935729.1	MSHA biogenesis protein MshP	1.03644	0.129134
	NP_760361.2	MSHA biogenesis protein MshQ	2.32979	0.0126445		NP_935728.1	MSHA biogenesis protein MshQ	2.07507	0.0158933
syp-like EPS locus	NP_761478.1	Anti-anti-sigma regulatory factor	-0.307203	0.695633		NP_934426.1	Anti-anti-sigma regulatory factor	0.0516031	0.972834
	NP_761479.1	Outer membrane protein	-1.00884	0.218844		NP_934425.1	Outer membrane protein	-0.126922	0.888819
	NP_761480.1	Periplasmic protein involved in polysaccharide export	-0.200364	0.790906		NP_934424.1	Periplasmic protein involved in polysaccharide export	0.800398	0.233191
	NP_761481.1	ATPase involved in chromosome partitioning	0.263886	0.754299		NP_934423.1	Putative capsular polysaccharide biosynthesis protein	0.936092	0.165292
	NP_761482.1	Phosphonate ABC transporter phosphate-binding periplasmic component	2.16614	0.0126322		NP_934422.1	ABC-type phosphate/phosphonate transport system, periplasmic component	5.49408	1.19e-09
	NP_761483.1	Signal transduction histidine kinase	5.40462	4.31e-07		NP_934421.1	Signal transduction histidine kinase	5.08762	1.9e-07
	NP_761484.1	Putative LuxO repressor protein	3.89282	8.56e-05		NP_934420.1	Putative LuxO repressor protein	4.47771	2.76e-06
	NP_761485.1	Glycosyltransferase	3.79926	3.91e-05		NP_934419.1	Glycosyltransferase	3.92183	2.84e-06
	NP_761486.1	Glycosyltransferase	4.92291	7.17e-09		NP_934418.1	Glycosyltransferase	5.07702	3.62e-09
	NP_761487.1	Uncharacterized protein	3.83167	2.37e-07		NP_934417.1	Uncharacterized protein	4.66866	2.11e-08
	NP_761488.1	Membrane protein	5.20524	1.19e-09		NP_934416.1	Uncharacterized membrane protein	5.30871	9.47e-11
	NP_761489.1	Putative membrane protein of ExoQ family, involved in exopolysaccharide production	3.35177	6.09e-06		NP_934415.1	Putative membrane protein of ExoQ family	5.18342	1.19e-10
	NP_761490.1	Acetyltransferase	2.68456	0.00369255		NP_934414.1	Acetyltransferase	3.50976	5.43e-06
	NP_761491.1	Glycosyltransferase	-0.0459871	0.946592		NP_934413.1	Glycosyltransferase	1.22388	0.0454531
	NP_761492.2	Uncharacterized protein	-0.440886	0.534956		NP_934411.1	Uncharacterized protein	0.40587	0.526809
	NP_761493.1	Glycosyltransferase	-1.77173	0.0140699		NP_934410.1	Glycosyltransferase	-1.16148	0.0806514

## Sheet: Cell signaling and chemotaxis
		CMCP6					YJ016
	NP_name	Description	Fold exp	p-value		NP_name	Description	Fold exp	p-value
c-di-GMP related genes (diguanylate cyclases)	NP_759869.1	GGDEF family protein	3.13532	0.00430544		NP_932987.1	GGDEF family protein	3.49179	0.000944852
	NP_759956.2	GGDEF family protein	3.23864	0.000567121		NP_932809.1	GGDEF family protein	3.79098	2.49e-05
	NP_760334.1	FOG: GGDEF domain protein	4.60589	3.94e-06		NP_935755.1	Uncharacterized protein	5.30993	9.38e-08
	NP_760923.2	GGDEF family protein	4.93693	1.28e-06		NP_935173.1	GGDEF family protein	5.2532	3.26e-07
	NP_760950.1	GGDEF family protein	4.30021	5.52e-07		NP_935145.1	GGDEF family protein	4.18118	1.47e-07
	NP_760951.2	Uncharacterized protein	7.43478	4.28e-10		NP_935144.1	Uncharacterized protein	7.34072	6.41e-11
	NP_760952.1	UPF0229 protein VV1_2091	6.85113	3.46e-09		NP_935143.1	UPF0229 protein VV2350	6.62007	9.4e-10
	NP_760953.1	Serine protein kinase	6.37641	1.33e-08		NP_935142.1	Putative serine protein kinase	6.53772	8.8e-10
	NP_761110.2	Sensory box/GGDEF family protein	3.01029	0.00186452			N/A
	NP_761113.1	Hypothetical nudix hydrolase YeaB	3.60827	5.49e-05		NP_934876.1	MutT/nudix family protein	3.94417	1.91e-06
	NP_761114.1	Guanylate cyclase-related protein	5.70201	1.09e-07		NP_934875.1	Guanylate cyclase-related protein	6.07932	5.29e-09
	NP_761115.1	Probable sensor/response regulator hybrid	6.16615	2.32e-08		NP_934874.1	Uncharacterized protein	5.72734	7.99e-08
	NP_761164.1	GGDEF family protein	4.12984	4.94e-05		NP_934823.1	GGDEF family protein	4.07366	1.37e-05
	NP_762124.1	GGDEF family protein	2.38804	0.0107783		NP_936707.1	GGDEF family protein	4.19938	2.86e-05
	NP_762240.1	GGDEF family protein	3.75792	0.000131259		NP_936826.1	GGDEF family protein	3.78942	0.000188086
	NP_762544.1	GGDEF family protein	4.20299	2.08e-05		NP_937194.1	GGDEF family protein	4.1407	1.28e-05
	NP_762802.1	Sigma-54 dependent transcriptional regulator	5.95535	3.95e-08		NP_937398.1	Sigma-54 dependent transcriptional regulator	6.09	7.32e-10
	NP_762803.2	GGDEF family protein	3.44492	0.00119979		NP_937399.1	Uncharacterized protein	3.59923	0.000173608
	NP_762804.1	ABC-type sugar transport system, periplasmic component	3.95574	6.57e-05		NP_937400.1	ABC-type sugar transport system, periplasmic component	4.57258	3.51e-06
	NP_763129.1	GGDEF family protein	5.76274	2.91e-07		NP_936106.1	GGDEF family protein	6.30343	3.46e-09
	NP_763182.2	GGDEF family protein	1.76282	0.0125557		NP_936175.1	GGDEF family protein	2.62352	7.37e-05
	NP_763217.1	FOG: GGDEF domain protein	3.67675	0.000789219		NP_936211.1	GGDEF family protein	3.48032	0.0010573
	NP_763512.2	GGDEF family protein	3.45278	0.000128953		NP_936512.1	GGDEF family protein	2.63175	0.00106431
	NP_763513.1	Methyl-accepting chemotaxis protein	3.36686	0.00138804		NP_936513.1	Methyl-accepting chemotaxis protein	4.81266	9.09e-06
	NP_763514.2	Predicted transcriptional regulator	2.76076	0.000109727		NP_936514.1	Predicted transcriptional regulator	3.22598	8.97e-06
	NP_763515.2	Malate synthase-related protein	2.26256	0.00112091		NP_936515.1	Malate synthase	3.25972	1.36e-05
	NP_763516.1	GGDEF family protein	2.28411	0.011959		NP_936516.1	GGDEF family protein	2.33802	0.00672427
	NP_763517.1	Peptide methionine sulfoxide reductase	5.08346	8.61e-07		NP_936517.1	Peptide methionine sulfoxide reductase	5.17654	5.61e-07
	NP_760708.1	Pole remodelling regulatory diguanylate cyclase	2.82461	0.00185823		NP_935376.1	Uncharacterized protein	1.98973	0.00866747
Cyclic-di-GMP related genes (phosphodiesterases)	NP_759204.1	Phosphodiesterase yfcE (EC 3.1.4.-)	2.62911	0.00641609		NP_933788.1	Predicted phosphoesterase	2.87869	0.00137075
	NP_760607.1	C-di-GMP phosphodiesterase A-related protein	5.05682	1.24e-06		NP_935478.1	C-di-GMP phosphodiesterase A-related protein	5.05596	2.24e-07
	NP_761853.1	FOG: EAL domain protein	3.94646	3.42e-05		NP_934024.1	Phosphotransferase system cellobiose-specific component IIC	4.46014	2.18e-06
	NP_762537.1	FOG: EAL domain protein	3.21539	0.00134366		NP_937186.1	Uncharacterized protein	3.00448	0.00164496
	NP_763168.1	FOG: EAL domain protein	3.05294	6.1e-05		NP_936148.1	Uncharacterized protein	2.48821	0.000417692
	NP_762372.1	Glycerophosphoryl diester phosphodiesterase (EC 3.1.4.46)	-5.11739	1.01e-06		NP_937023.1	Glycerophosphoryl diester phosphodiesterase	-4.85626	3.12e-08
	NP_762121.1	Response regulator VieA	-2.91832	4.6e-05		NP_936704.1	Response regulator VieA	-2.4554	0.00044723
cheA3 chemotaxis gene cluster	NP_763067.1	Serine phosphatase RsbU, regulator of sigma subunit	5.23662	5.26e-07		NP_937738.1	Serine phosphatase RsbU	5.21599	8.88e-08
	NP_763068.1	Anti-anti-sigma regulatory factor	5.60544	8.05e-08		NP_937739.1	Anti-anti-sigma regulatory factor	5.53786	1.92e-07
	NP_763069.1	Methyl-accepting chemotaxis protein	5.30609	3.89e-07		NP_937740.1	Methyl-accepting chemotaxis protein	5.30114	1.01e-07
	NP_763070.1	Chemotaxis response regulator protein-glutamate methylesterase of group 2 operon (EC 3.1.1.61)	5.09548	3.54e-08		NP_937741.1	Chemotaxis response regulator protein-glutamate methylesterase of group 2 operon (EC 3.1.1.61)	5.36434	3.02e-07
	NP_763071.1	Probable chemoreceptor glutamine deamidase CheD (EC 3.5.1.44)	5.34241	1.12e-07		NP_937742.1	Probable chemoreceptor glutamine deamidase CheD (EC 3.5.1.44)	5.17878	8.41e-06
	NP_763072.1	Chemotaxis protein methyltransferase (EC 2.1.1.80)	5.35377	4.15e-08		NP_937743.1	Chemotaxis protein methyltransferase (EC 2.1.1.80)	5.43332	6.71e-07
	NP_763073.1	Methyl-accepting chemotaxis protein III (Mcp-III) (Ribose and galactose chemoreceptor protein)	5.80897	9.9e-08		NP_937744.1	Methyl-accepting chemotaxis protein	5.69822	1.47e-06
	NP_763074.1	Positive regulator of CheA protein activity (CheW)	5.66004	9.09e-08		NP_937745.1	Chemotaxis signal transduction protein	5.86108	4.37e-07
	NP_763075.1	Positive regulator of CheA protein activity (CheW)	5.37832	8.97e-09		NP_937746.1	Chemotaxis signal transduction protein	5.88551	5.01e-07
	NP_763076.1	Chemotaxis protein CheA (EC 2.7.3.-)	5.1905	7.35e-07		NP_937747.1	Chemotaxis protein histidine kinase	6.05905	4.19e-07
	NP_763077.1	Chemotaxis regulator-transmits chemoreceptor signals to flagelllar motor components CheY	5.67146	7.13e-08		NP_937748.1	Chemotaxis protein CheY	5.99213	4.26e-07
	NP_763078.1	Anti-anti-sigma regulatory factor	6.15856	2.39e-08		NP_937749.1	Uncharacterized protein	6.12417	9.22e-09
Stressosome module	NP_762058.1	Aerotaxis sensor receptor protein	5.88072	3.49e-08		NP_936635.1	Methyl-accepting chemotaxis protein	6.34714	3.61e-09
	NP_762059.1	RsbR, Anti-anti-sigma regulatory factor	3.97843	0.000139417		NP_936636.1	Anti-anti-sigma regulatory factor	5.75717	6.61e-08
	NP_762060.1	RsbS, negative regulator of sigma-B	4.85395	1.16e-06		NP_936637.1	Anti-anti-sigma regulatory factor	5.34631	1.46e-07
	NP_762061.1	Anti-sigma B factor RsbT	4.78503	1.93e-06		NP_936638.1	Anti-sigma regulatory factor	4.83031	7.05e-07
	NP_762062.1	Serine phosphatase RsbU, regulator of sigma subunit	4.47114	1.19e-06		NP_936639.1	Indirect negative regulator of sigma-B activity	4.40044	1.35e-06
	NP_762063.1	Two-component system sensor protein	4.36666	1.35e-05		NP_936640.1	Uncharacterized protein	4.26137	1.05e-05
	NP_762064.1	Response regulator	4.19376	2.36e-05		NP_936641.1	Response regulator	4.57694	1.18e-06
